# Supplementary material for: TYK2 signaling promotes the development of autoreactive CD8+ cytotoxic T lymphocytes and type 1 diabetes
Source: Nat Commun. 2024 Feb 13;15:1337. doi: 10.1038/s41467-024-45573-9 (PMC10864272; doi:10.1038/s41467-024-45573-9)
Supplement: Supplementary file 4 — Source Data [file 41467_2024_45573_MOESM4_ESM.xlsx]

## Sheet: Figure_1
Source Data
	Figure 1A	B;ood Glucose (mg/dl)			Weeks of age
		Mouse ID	sex	Tyk2 genotype	10	11	12	13	14	15	16	16	17	18	19	20	21	22	23	24	25	26	27	28	29	30	31	32	33	34	35	36	37	38	39	40
		6157	♀	+/+	125	94	93	91	118	110	105	117	109	108	113	92	112	121	120	122	107	114	109	105	121	130	458	-	-	-	-	-	-	-	-	-
		6158	♀	+/+	114	98	117	114	106	127	115	111	117	173	188	152	169	148	127	136	136	135	135	133	155	181	124	137	149	128	136	127	125	125	124	162
		6160	♀	+/+	135	123	80	93	90	127	103	142	110	205	341	-	-	-	-	-	-	-	-	-	-	-	-	-	-	-	-	-	-	-	-	-
		6169	♀	+/+	104	89	95	95	103	91	99	96	108	91	107	106	104	139	123	127	115	155	106	117	121	137	285	-	-	-	-	-	-	-	-	-
		6170	♀	+/+	112	78	87	115	99	131	139	90	112	107	111	101	102	112	123	95	122	117	94	104	95	86	118	84	93	104	87	98	91	90	113	110
		6181	♀	+/+	95	107	115	117	128	115	95	112	107	113	108	94	114	134	111	103	132	132	108	106	131	125	113	104	107	158	114	125	107	128	111	124
		6183	♀	+/+	136	101	122	103	159	313	-	-	-	-	-	-	-	-	-	-	-	-	-	-	-	-	-	-	-	-	-	-	-	-	-	-
		6184	♀	+/+	92	99	95	107	152	128	94	125	114	124	101	97	117	109	109	126	104	112	106	101	90	94	106	116	132	112	140	184	124	204	179	600
		6185	♀	+/+	100	102	99	105	96	87	112	128	115	136	133	260	-	-	-	-	-	-	-	-	-	-	-	-	-	-	-	-	-	-	-	-
		6186	♀	+/+	105	118	118	107	100	140	111	119	122	107	103	146	212	109	138	144	122	142	271	-	-	-	-	-	-	-	-	--	-	-	-	-
		6193	♀	+/+	104	106	118	124	151	116	134	115	101	118	98	116	124	127	126	133	155	176	168	383	-	-	-	-	-	-	-	-	-	-	-	-
		6195	♀	+/+	102	103	111	115	123	110	95	103	121	107	311	-	-	-	-	-	-	-	-	-	-	-	-	-	-	-	-	-	-	-	-	-
		6279	♀	+/+	103	114	117	103	111	100	95	112	99	113	93	111	103	102	134	119	108	105	113	139	136	289
		6280	♀	+/+	105	113	101	136	145	376	-	-	-	-	-	-	-	-	-	-	-	-	-	-	-	-	-	-	-	-	-	-	-	-	-	-
		6155	♀	+/-	99	116	106	103	103	118	114	118	111	103	115	121	112	99	130	112	125	125	129	122	155	150	140	340	-	-	-	-	-	-	-	-
		6156	♀	+/-	134	75	89	104	89	86	108	308	-	-	-	-	-	-	-	-	-	-	-	-	-	-	-	-	-	-	-	-	-	-	-	-
		6182	♀	+/-	104	107	152	140	131	110	106	116	121	148	195	139	368	-	-	-	-	-	-	-	-	-	-	-	-	-	-	-	-	-	-	-
		6191	♀	+/-	97	112	105	124	139	154	105	103	118	116	127	145	239	198	156	451	-	-	-	-	-	-	-	-	-	-	-	-	-	-	-	-
		6192	♀	+/-	85	107	123	109	123	103	123	364	-	-	-	-	-	-	-	-	-	-	-	-	-	-	-	-	-	-	-	-	-	-	-	-
		6196	♀	+/-	97	100	120	113	103	105	150	134	102	108	118	99	134	250	-	-	-	-	-	-	-	-	-	-	-	-	-	-	-	-	-	-
		6197	♀	+/-	111	105	99	98	93	91	89	92	110	302	-	-	-	-	-	-	-	-	-	-	-	-	-	-	-	-	-	-	-	-	-	-
		6212	♀	+/-	102	96	100	107	100	108	91	97	100	119	107	100	102	111	93	116	101	120	124	137	128	142	140	167	501	-	-	-	-	-	-	-
		6213	♀	+/-	115	133	108	162	98	101	105	97	102	104	107	93	106	110	115	134	143	133	114	127	133	219	135	182	146	202	147	162	257	-	-	-
		6282	♀	+/-	101	117	115	103	113	106	109	94	109	123	99	101	124	108	124	112	121	103	96	115	111	93	118	104	140	178	107	118	108	145	163	181
		6159	♀	-/-	100	103	122	141	106	116	97	132	116	117	111	105	80	101	101	110	106	114	103	94	103	103	96	100	78	102	100	110	115	106	113	90
		6171	♀	-/-	127	101	146	108	92	83	114	101	94	107	109	111	111	119	116	123	111	174	106	106	97	92	130	114	108	127	108	102	92	130	119	127
		6189	♀	-/-	102	108	105	126	109	127	85	128	113	215	146	150	202	364	-	-	-	-	-	-	-	-	-	-	-	-	-	-	-	-	-	-
		6194	♀	-/-	109	110	121	136	157	101	106	97	129	117	91	112	125	114	104	112	110	114	114	118	119	104	104	117	120	106	119	93	116	104	104	145
		6215	♀	-/-	102	113	111	113	108	98	112	119	99	113	108	104	117	95	114	129	111	118	106	99	109	93	104	116	105	148	126	93	111	143	95	150
		6216	♀	-/-	115	111	113	118	100	90	111	128	202	162	101	119	104	107	108	125	105	120	110	111	103	89	125	135	97	123	107	134	98	106	104	119
		6240	♀	-/-	121	108	91	98	122	88	99	109	112	114	78	88	87	100	92	98	101	118	91	118	95	101	99	125	126	113	111	97	180	123	161	112
		6241	♀	-/-	115	126	111	130	116	101	116	123	125	99	115	108	107	109	100	119	95	121	99	117	249	187	600	-	-	-	-	-	-	-	-	-
		6242	♀	-/-	80	99	114	93	122	113	110	131	93	19	83	92	137	107	97	101	99	100	112	98	107	103	110	107	109	122	131	91	116	107	168	116
		6243	♀	-/-	140	117	111	102	133	107	116	99	96	109	115	101	105	107	107	105	111	92	99	94	102	109	103	142	102	131	96	106	95	92	100	126
		6244	♀	-/-	102	113	112	112	100	98	138	83	114	125	90	93	121	114	140	95	108	108	86	104	111	93	108	132	168	104	122	119	113	105	121	118
		6245	♀	-/-	107	118	86	109	151	110	111	100	95	129	99	119	117	113	104	124	97	113	111	88	132	98	107	90	128	135	105	115	126	134	158	112
		6246	♀	-/-	150	136	91	139	151	93	124	109	97	114	101	105	115	146	93	123	116	107	179	106	111	104	121	132	117	115	125	130	87	137	107	137
	Figure 1B	Number of islet		Score						% Islet with given score		Score
			Tyk2	0	1	2	3	total (n)			Tyk2	0	1	2	3	total
		14-week-old	+/+	21	25	23	48	117		14-week-old	+/+	17.9487	21.3675	19.6581	41.0256	100
			+/–	27	30	23	33	113			+/–	23.8938	26.5487	20.354	29.2035	100
			–/–	88	32	14	14	148			–/–	59.4595	21.6216	9.45946	9.45946	100
		24-week-old	+/+	27	25	45	53	150		24-week-old	+/+	18	16.6667	30	35.3333	100
			+/–	27	21	26	28	102			+/–	26.4706	20.5882	25.4902	27.451	100
			–/–	84	44	42	42	212			–/–	39.6226	20.7547	19.8113	19.8113	100
	Figure 1C	OD450, serum IAAs
		14w +/+	14w +/-	14w -/-	24w -/-	24w +/-	24w +/+
		0.096	0.117	0.098	0.116	0.10745	0.11545
		0.089	0.155	0.088	0.113	0.22145	0.14745
		0.136	0.124	0.083	0.115	0.16545	0.12045
		0.091	0.095	0.107	0.142	0.11745	0.12445
		0.124	0.096	0.089	0.237	0.08045	0.11545
		0.086	0.09	0.081	0.11	0.07445	0.15645
		0.084	0.08	0.098	0.122	0.19945	0.13645
		0.078	0.091	0.089	0.157	0.16345	0.12045
		0.09	0.078	0.092	0.103		0.09845
		0.072	0.085	0.104	0.084		0.22145
		0.066	0.093	0.086	0.132
		0.075	0.105	0.094	0.126
		0.086	0.102	0.09	0.114
		0.064	0.09	0.073	0.064
		0.062	0.083	0.07	0.105
		0.06	0.124	0.071	0.09
		0.056	0.09	0.063
			0.08	0.073
			0.09	0.06
			0.08	0.03
			0.09	0.06
			0.09
	Figure 1D							Weeks after transfer
		ID	Recipient NOD.SCID sex	Recipient Tyk2 genotype	Donor NOD.SCID sex	Donor Tyk2 genotype	Donor age (week)	0	1	2	3	4	5	6	7	8	9	10	11	12	13	14	15
		1	♀	+/+	♀	-/-	14	91	112	124	81	100	94	90	107	99	122	125	90	423	-	-	-
		2	♀	+/+	♀	-/-	14	120	104	123	90	96	93	97	600	-	-	-	-	-	-	-	-
		3	♀	+/+	♀	+/-	14	106	124	92	85	117	422	-	-	-	-	-	-	-	-	-	-
		4	♀	+/+	♀	+/-	14	100	70	121	86	112	95	380	-	-	-	-	-	-	-	-	-
		5	♀	+/+	♀	+/-	14	102	115	100	118	109	80	99	88	600	-	-	-	-	-	-	-
		7	♀	+/+	♀	-/-	14	112	142	89	110	113	116	122	136	82	80	42	59	death	-	-	-
		8	♀	+/+	♀	-/-	14	106	95	98	94	80	80	96	95	82	96	87	91	114	100	157	133
		9	♀	+/+	♀	-/-	14	119	109	87	120	103	93	124	88	112	126	88	101	123	120	79	108
		10	♀	+/+	♀	+/-	14	121	92	96	92	85	85	110	134	114	492	-	-	-	-	-	-
		11	♀	+/+	♀	+/-	14	116	96	99	100	92	107	183	600	-	-	-	-	-	-	-	-
		12	♀	+/+	♀	-/-	24	98	117	92	89	90	105	131	106	175	411	-	-	-	-	-	-
		13	♀	+/+	♀	-/-	24	115	118	74	102	93	100	127	145	299	-	-	-	-	-	-	-
		14	♀	+/+	♀	-/-	24	101	138	94	95	104	92	103	144	345	-	-	-	-	-	-	-
		15	♀	+/+	♀	-/-	24	87	88	100	81	108	83	73	99	122	112	176	235	491	-	-	-
		16	♀	+/+	♀	+/-	14	101	89	97	81	98	113	154	339	-	-	-	-	-	-	-	-
		17	♀	+/+	♀	+/-	14	93	106	92	103	147	91	90	122	199	496	-	-	-	-	-	-
		18	♀	+/+	♀	-/-	24	101	101	104	93	100	107	108	96	92	106	124	113	83	98	100	105
		19	♀	+/+	♀	-/-	24	94	108	99	114	87	104	102	97	118	88	100	90	97	75	61	death
		20	♀	+/+	♀	-/-	24	104	101	114	103	84	129	95	110	101	105	93	108	104	106	101	104
		21	♀	+/+	♀	-/-	24	94	96	103	85	94	136	103	98	101	116	101	100	91	105	98	97
		26	♀	+/+	♀	-/-	14	118	94	96	110	96	90	92	96	96	109	99	115	93	92	104	87
		27	♀	+/+	♀	-/-	14	103	92	103	97	85	99	103	99	101	99	340	-	-	-	-	-
		36	♀	+/+	♀	-/-	24	110	114	90	100	141	600	-	-	-	-	-	-	-	-	-	-
		37	♀	+/+	♀	-/-	24	110	105	97	104	145	600	-	-	-	-	-	-	-	-	-	-
	Figure 1E							Weeks after transfer
		ID	Recipient NOD.SCID sex	Recipient Tyk2 genotype	Donor NOD.SCID sex	Donor Tyk2 genotype	Donor age (week)	0	1	2	3	4	5	6	7	8	9	10	11	12	13	14	15
		88	♀	-/-	♀	+/-	14	130	116	126	110	103	95	91	96	112	111	109	357	-	-	-	-
		96	♀	-/-	♀	+/-	14	108	140	103	137	174	166	93	107	161	113	101	104	118	95	126	108
		99	♀	-/-	♀	+/-	14	110	114	103	94	115	156	99	165	201	291	-	-	-	-	-	-
		101	♀	-/-	♀	+/-	14	116	103	103	110	104	140	256	-	-	-	-	-	-	-	-	-
		113	♀	-/-	♀	+/-	14	111	101	192	96	109	158	95	107	62	71	death	-	-	-	-	-
		117	♀	-/-	♀	+/-	14	126	97	118	120	120	114	93	99	171	97	89	103	97	119	171	151
		119	♀	-/-	♀	-/-	14	151	104	138	86	170	119	138	120	120	110	111	112	112	91	148	120
		120	♀	-/-	♀	-/-	14	126	99	120	95	125	95	91	117	81	121	127	96	138	84	130	176
		133	♀	-/-	♀	+/-	14	111	123	119	106	106	102	90	98	145	181	112	115	149	449	-	-
		135	♀	-/-	♀	+/-	14	113	124	110	99	112	105	98	108	137	112	109	124	408	-	-	-
		137	♀	-/-	♀	-/-	14	115	123	120	137	118	111	141	104	159	146	458	-	-	-	-	-
		139	♀	-/-	♀	-/-	14	120	117	139	106	103	113	283	-	-	-	-	-	-	-	-	-
		164	♀	-/-	♀	-/-	14	117	83	117	161	138	115	99	100	139	115	138	105	89	136	116	101
		167	♀	-/-	♀	-/-	14	132	123	114	157	107	118	101	111	119	103	147	121	140	144	133	158
		152	♀	-/-	♀	-/-	24	102	95	111	122	105	94	80	94	120	184	233	478	-	-	-	-
		155	♀	-/-	♀	-/-	24	146	119	140	144	160	99	109	110	93	123	119	100	116	133	126	48
		157	♀	-/-	♀	-/-	24	217	175	134	137	127	98	113	112	127	157	120	122	death	-	-	-
		158	♀	-/-	♀	-/-	24	88	106	136	106	154	99	107	202	599	-	-	-	-	-	-	-
		159	♀	-/-	♀	-/-	24	95	108	100	102	107	92	118	111	114	120	125	101	82	72	72	71
		169	♀	-/-	♀	-/-	24	112	121	115	114	96	109	122	117	114	112	118	98	130	80	126	92
		172	♀	-/-	♀	-/-	24	108	90	133	166	167	91	145	146	183	229	155	145	156	105	98	73
		175	♀	-/-	♀	-/-	24	110	165	125	122	110	87	109	151	108	108	135	125	150	156	192	389

## Sheet: Figure_2
Source Data
	Figure 2d	Z-score								Figure 2b	Enriched in 11w WT (11w WT vs 6w WT)						Enriched in 11w KO (11w KO vs 6w KO)						Figure 2c	Enriched in 11w WT (11w WT vs 11w KO)					Enriched in 11w KO (11w WT vs 11w KO)
		Gene name	6w KO	6w WT	11w KO	11w WT					GO_-_Biological_Process						GO_-_Biological_Process						GO_-_Biological_Process						GO_-_Biological_Process
		Cxcl9	-0.857147	-0.846557	0.631242	1.07246					Type	Name	Number of hits	Expected score	Adjusted p-value		Type	Name	Number of hits	Expected score	Adjusted p-value		Type	Name	Number of hits	Expected score	Adjusted p-value		Type	Name	Number of hits	Expected score	Adjusted p-value
		Cxcl10	-0.593276	-1.06213	0.554119	1.10129					enriched	response to cytokine(5)	31	3.55822	5.82257e-15		enriched	detection of chemical stimulus involved in sensory perception(5)	31	3.20581	3.04446e-16		enriched	cellular process	219	90.0742	1.98448e-37		enriched	cellular process	255	96.3676	9.27991e-53
		Gbp3	-0.85181	-0.836845	0.571994	1.11666					enriched	cellular response to cytokine stimulus(6)	22	2.87	4.53773e-09		enriched	detection of chemical stimulus(4)	31	3.3715	3.95191e-16		enriched	regulation of cellular process	174	68.1803	8.99413e-30		enriched	regulation of cellular process	185	72.944	2.14207e-31
		H-2k1	-0.837591	-0.864373	0.624092	1.07787					enriched	detection of chemical stimulus involved in sensory perception(5)	23	3.25804	4.53993e-09		enriched	detection of stimulus involved in sensory perception(4)	32	3.62364	3.95191e-16		enriched	response to stimulus	99	34.5709	1.01169e-17		enriched	response to stimulus	102	36.9864	4.2002e-17
		B2m	-0.868428	-0.862461	0.910199	0.82069					enriched	detection of chemical stimulus(4)	23	3.42643	9.03753e-09		enriched	detection of stimulus(3)	32	4.18556	1.22209e-14		enriched	sensory perception of chemical stimulus	45	7.74288	4.12235e-17		enriched	signal transduction	93	31.9308	6.79605e-17
		Vcam1	-0.848707	-0.874511	0.984465	0.738753					enriched	detection of stimulus involved in sensory perception(4)	23	3.68268	2.88992e-08		enriched	response to cytokine(5)	20	3.50117	2.43241e-06		enriched	G protein-coupled receptor signaling pathway	52	11.7092	2.37815e-15		enriched	metabolic process	118	48.8978	3.93213e-16
		Cxcl13	-0.644318	-0.668853	1.45511	-0.141938					enriched	detection of stimulus(3)	23	4.25376	3.66986e-07		enriched	detection of chemical stimulus involved in sensory perception of smell(6)	12	1.16706	1.04113e-05		enriched	signal transduction	86	29.8455	2.47224e-15		enriched	sensory perception of chemical stimulus	44	8.28386	1.95465e-15
		Bst2	-0.800415	-0.870733	0.515582	1.15557					enriched	response to interferon gamma(5)	9	0.417322	2.25683e-06		enriched	regulation of immune response(4)	17	3.73891	0.000689088		enriched	sensory perception of smell	41	7.22415	2.85682e-15		enriched	organic substance metabolic process	110	45.3311	3.96914e-15
											enriched	defense response to other organism(4)	20	3.66804	3.69324e-06		enriched	innate immune response(4)	16	3.56601	0.00154381		enriched	sensory perception	49	10.754	5.86884e-15		enriched	sensory perception	51	11.5054	3.96914e-15
											enriched	leukocyte migration(3)	14	1.75715	9.4416e-06		enriched	cellular response to cytokine stimulus(6)	14	2.82399	0.00209277		enriched	nervous system process	53	13.4362	7.80143e-14		enriched	cellular metabolic process	103	42.4413	5.47289e-14
	Figure 2e	Z-score									enriched	immune effector process(3)	22	4.83215	1.11977e-05		enriched	sensory perception of taste(8)	6	0.46106	0.0120083		enriched	cellular metabolic process	96	39.6696	7.22651e-13		enriched	G protein-coupled receptor signaling pathway	51	12.5273	8.4108e-14
		Gene name	6w KO	6w WT	11w KO	11w WT					enriched	innate immune response(4)	19	3.62411	1.22957e-05		enriched	positive regulation of leukocyte migration(4)	7	0.756426	0.0164418		enriched	nitrogen compound metabolic process	90	36.0196	1.03125e-12		enriched	sensory perception of smell	40	7.7289	9.69403e-14
		Fas	-0.209008	-0.79579	-0.451075	1.45587					enriched	response to bacterium(4)	19	3.71929	1.67571e-05		enriched	positive regulation of glucose transport(4)	5	0.309775	0.021099		enriched	metabolic process	104	45.7045	1.52459e-12		enriched	nervous system process	54	14.3749	2.2054e-13
		Ifnb1	-0.468739	-0.822872	-0.150761	1.44237					enriched	cellular response to interferon gamma(6)	7	0.270893	2.60685e-05		enriched	negative regulation of catalytic activity(4)	16	4.67544	0.0250481		enriched	organic substance metabolic process	99	42.3707	1.58202e-12		enriched	nitrogen compound metabolic process	94	38.5362	8.91014e-13
		Ifna1	-0.214978	-0.429597	-0.809413	1.45399					enriched	regulation of proteolysis(6)	21	4.70769	2.60685e-05		enriched	B cell mediated immunity(6)	7	0.871691	0.0285232		enriched	response to stress	56	17.8896	8.4984e-11		enriched	regulation of metabolic process	90	40.1537	4.32032e-10
		Gbp2	-0.635206	-0.465548	-0.391416	1.49217					enriched	defense response to bacterium(5)	13	1.77911	5.08844e-05		enriched	immunoglobulin mediated immune response(7)	7	0.864487	0.0285232		enriched	cellular component organization	77	30.6236	9.58475e-11		enriched	immune response	34	7.5191	5.71646e-10
		Isg20	0.239856	-0.856948	-0.695871	1.31296					enriched	antigen processing and presentation(3)	9	0.71018	6.77648e-05		enriched	lymphocyte mediated immunity(5)	9	1.61371	0.0343814		enriched	regulation of cell activation	24	4.40914	3.80554e-08		enriched	regulation of cellular metabolic process	81	36.384	9.34667e-09
		Ifnar2	-0.58021	0.397482	-1.02413	1.20686					enriched	defense response to protozoan(5)	6	0.212322	0.000106804		enriched	positive regulation of immune response(4)	12	2.96807	0.0409037		enriched	RNA metabolic process	31	7.6986	8.89572e-08		enriched	response to stress	54	19.1395	9.54389e-09
											enriched	leukocyte chemotaxis(4)	10	1.03964	0.000106804		enriched	adaptive immune response based on somatic recombination of immune receptors built from immunoglobulin superfamily domains(5)	9	1.70016	0.0419685		enriched	cellular macromolecule metabolic process	58	24.3799	8.98228e-07		enriched	cellular macromolecule metabolic process	65	26.0833	1.24416e-08
											enriched	negative regulation of endopeptidase activity(7)	11	1.31054	0.000106804		enriched	leukocyte mediated immunity(4)	10	2.09638	0.0419685		enriched	immune system process	36	11.3297	1.31967e-06		enriched	regulation of nitrogen compound metabolic process	77	34.0965	1.41007e-08
	Figure 2f	H-2Kd (MFI)				H-2Db (MFI)					enriched	positive regulation of leukocyte migration(4)	9	0.768751	0.000106804		enriched	positive regulation of behavior(3)	7	0.979752	0.0419685		enriched	regulation of metabolic process	76	37.5314	2.16969e-06		enriched	protein metabolic process	59	22.9837	3.37483e-08
		+/+	+/-	-/-		+/+	+/-	-/-			enriched	regulation of leukocyte migration(4)	10	1.025	0.000106804		enriched	response to interferon gamma(5)	5	0.410631	0.0419685		enriched	organelle organization	39	13.3603	2.48808e-06		enriched	immune system process	40	12.1212	4.85441e-08
		15239	15968	6784		8394	3887	3030			enriched	single organismal cell cell adhesion(4)	20	4.81751	0.000106804		enriched	cellular response to interferon beta(7)	4	0.216122	0.0420249		enriched	cellular response to stress	30	8.483	2.51148e-06		enriched	negative regulation of cellular process	70	31.3217	1.70902e-07
		14598	6793	2448		9280	8813	6262			enriched	negative regulation of proteolysis(6)	14	2.34286	0.000110203		enriched	defense response to bacterium(5)	9	1.75059	0.0420249		enriched	protein metabolic process	52	21.4827	3.06348e-06		enriched	developmental process	75	34.841	1.83356e-07
		1757	1163	2422		3188	8988	4266			enriched	production of molecular mediator of immune response(3)	10	1.06161	0.000117453		enriched	defense response to protozoan(5)	4	0.208918	0.0420249		enriched	regulation of cellular metabolic process	70	34.0079	4.33789e-06		enriched	cellular component organization	71	32.7632	4.17353e-07
		15645	1243	9857		7303	1731	1835			enriched	negative regulation of peptidase activity(6)	12	1.69125	0.000131757		enriched	regulation of leukocyte migration(4)	7	1.00857	0.0420249		enriched	cellular aromatic compound metabolic process	41	15.0303	5.34415e-06		enriched	cellular protein metabolic process	46	17.4814	1.85994e-06
		936	2607	930		6300	3353	1267			enriched	response to protozoan(4)	6	0.234286	0.000145853		enriched	complement activation(4)	5	0.439448	0.0457304		enriched	positive regulation of cell activation	17	2.91623	5.65383e-06		enriched	immunoglobulin production	11	1.00841	4.83253e-06
		23777	7403	723		3889	6315	4016			enriched	adaptive immune response based on somatic recombination of immune receptors built from immunoglobulin superfamily domains(5)	12	1.72786	0.000146213		enriched	immune effector process(3)	15	4.75468	0.0471541		enriched	macromolecule localization	35	11.6333	5.90406e-06		enriched	transport	52	22.1241	6.42644e-06
		5499	16145	887		1448	7157	8617			enriched	response to hormone(4)	18	4.09268	0.000146213		enriched	regulation of production of molecular mediator of immune response(4)	6	0.72761	0.0471541		enriched	RNA processing	21	4.59891	6.63871e-06		enriched	establishment of localization	53	23.0581	9.13232e-06
		23093	25058	12045			12398	2357			enriched	adaptive immune response(4)	14	2.48197	0.000169913		enriched	response to protozoan(4)	4	0.23053	0.0471541		enriched	immune response	26	7.02805	8.49903e-06		enriched	cellular protein-containing complex assembly	20	4.38557	1.30189e-05
		8686	3836	2934			5484	2218			enriched	cell chemotaxis(5)	11	1.44964	0.000183084		enriched	cellular amino acid catabolic process(5)	5	0.46106	0.0489718		enriched	regulation of B cell activation	13	1.64473	8.57707e-06		enriched	protein localization	35	12.304	1.87651e-05
			24815								enriched	regulation of endopeptidase activity(7)	13	2.1525	0.000197024								enriched	regulation of lymphocyte activation	18	3.52984	1.27627e-05		enriched	cellular localization	35	12.3446	1.90045e-05
			34181								enriched	chemotaxis(4)	16	3.35322	0.00020116								enriched	cellular protein metabolic process	42	16.3397	1.39327e-05		enriched	positive regulation of metabolic process	53	23.6808	1.90045e-05
			11879								enriched	inflammatory response(5)	17	3.81447	0.000203607								enriched	organic cyclic compound metabolic process	42	16.3904	1.46798e-05		enriched	organic substance transport	35	12.3784	1.96477e-05
											enriched	response to interferon beta(6)	6	0.263572	0.000203607								enriched	heterocycle metabolic process	39	14.5875	1.48214e-05		enriched	macromolecule localization	35	12.4461	2.16599e-05
											enriched	taxis(3)	16	3.36786	0.000203607								enriched	regulation of nitrogen compound metabolic process	65	31.8698	1.48214e-05		enriched	cellular component assembly	38	14.2734	2.26918e-05
											enriched	regulation of peptidase activity(6)	14	2.56983	0.000203758								enriched	regulation of protein metabolic process	43	17.0735	1.48214e-05		enriched	protein-containing complex assembly	27	8.34477	4.65482e-05
											enriched	regulation of cell motility(4)	19	4.84679	0.000274801								enriched	defense response	26	7.45821	2.07414e-05		enriched	regulation of catalytic activity	34	12.3175	4.65482e-05
											enriched	myeloid leukocyte migration(4)	9	0.951787	0.000288204								enriched	nucleobase-containing compound metabolic process	37	13.7145	2.42041e-05		enriched	positive regulation of nitrogen compound metabolic process	47	20.5811	5.18342e-05
											enriched	positive regulation of leukocyte chemotaxis(5)	7	0.483215	0.000331815								enriched	protein localization	33	11.5004	3.08621e-05		enriched	defense response	26	7.97931	6.37086e-05
											enriched	regulation of cell migration(5)	18	4.61983	0.000534068								enriched	positive regulation of cellular metabolic process	47	20.2365	3.24149e-05		enriched	response to other organism	25	7.49202	6.88748e-05
											enriched	antigen processing and presentation of exogenous peptide antigen(5)	5	0.175715	0.000583085								enriched	cellular component assembly	36	13.3413	3.35214e-05		enriched	regulation of protein metabolic process	43	18.2665	7.38159e-05
											enriched	regulation of immune response(4)	16	3.79983	0.000732204								enriched	negative regulation of cellular process	60	29.2762	3.6373e-05		enriched	positive regulation of cellular metabolic process	48	21.6504	7.98558e-05
											enriched	myeloid leukocyte activation(4)	9	1.10554	0.000818471								enriched	regulation of cellular protein metabolic process	40	15.859	3.6373e-05		enriched	regulation of developmental process	43	18.4898	9.64669e-05
											enriched	regulation of leukocyte chemotaxis(5)	7	0.585715	0.000966411								enriched	ribonucleoprotein complex assembly	10	1.04377	4.47363e-05		enriched	response to external biotic stimulus	27	8.85236	0.000116221
											enriched	antigen processing and presentation of exogenous antigen(4)	5	0.205	0.0010366								enriched	positive regulation of leukocyte activation	15	2.81502	6.9468e-05		enriched	peptide metabolic process	15	3.09291	0.000196097
											enriched	positive regulation of response to external stimulus(4)	11	1.845	0.00111451								enriched	positive regulation of lymphocyte activation	14	2.48607	8.90322e-05		enriched	regulation of apoptotic process	29	10.2939	0.00020248
											enriched	negative regulation of hydrolase activity(5)	13	2.665	0.0012462								enriched	cellular protein modification process	36	14.0308	9.25091e-05		enriched	protein transport	25	8.06729	0.000216196
											enriched	homotypic cell cell adhesion(5)	15	3.5509	0.00126145								enriched	protein modification process	36	14.0308	9.25091e-05		enriched	humoral immune response	13	2.34845	0.000238929
											enriched	cellular response to interferon beta(7)	5	0.219643	0.00128663								enriched	positive regulation of metabolic process	48	22.1343	0.000134355		enriched	regulation of programmed cell death	29	10.4496	0.000253827
											enriched	immunoglobulin production(4)	7	0.644287	0.00150821								enriched	defense response to bacterium	14	2.61259	0.000144688		enriched	defense response to other organism	20	5.55641	0.000277241
											enriched	negative regulation of cell differentiation(4)	17	4.58322	0.00150821								enriched	immunoglobulin production	9	0.942556	0.000161832		enriched	peptide transport	25	8.26356	0.000302001
											enriched	response to wounding(4)	16	4.15858	0.00177372								enriched	regulation of apoptotic process	28	9.62166	0.000163129		enriched	antimicrobial humoral immune response mediated by antimicrobial peptide	8	0.764768	0.000308336
											enriched	leukocyte cell cell adhesion(5)	14	3.27268	0.00204367								enriched	regulation of programmed cell death	28	9.76716	0.000212637		enriched	organic cyclic compound metabolic process	40	17.5355	0.000316801
											enriched	negative regulation of catalytic activity(4)	17	4.75161	0.00224078								enriched	cellular protein-containing complex assembly	17	4.09917	0.000278296		enriched	cellular protein modification process	36	15.0111	0.000340897
											enriched	antigen processing and presentation of peptide antigen(4)	6	0.468572	0.00269058								enriched	regulation of immune system process	27	9.35598	0.000282362		enriched	protein modification process	36	15.0111	0.000340897
											enriched	regulation of production of molecular mediator of immune response(4)	7	0.739465	0.00317843								enriched	apoptotic process	17	4.11815	0.000283341		enriched	amide transport	25	8.42599	0.000384007
											enriched	T cell aggregation(4)&T cell activation(5)	13	3.02375	0.00364466								enriched	mRNA metabolic process	15	3.2262	0.000283341		enriched	innate immune response	16	3.81031	0.000413391
											enriched	lymphocyte activation(4)	16	4.46608	0.00364466								enriched	positive regulation of B cell activation	10	1.33476	0.000286456		enriched	regulation of cell death	30	11.4783	0.000456321
											enriched	lymphocyte aggregation(7)	13	3.03108	0.00364466								enriched	regulation of cell death	29	10.7287	0.000381214		enriched	regulation of proteolysis	18	4.81195	0.000464562
											enriched	positive regulation of cell cell adhesion(5)	9	1.39839	0.00364466								enriched	positive regulation of nitrogen compound metabolic process	42	19.237	0.000484614		enriched	establishment of protein localization	25	8.64256	0.000551478
											enriched	defense response to Gram positive bacterium(6)	6	0.519822	0.00404494								enriched	response to organic substance	36	15.2707	0.000485717		enriched	glutathione metabolic process	6	0.385768	0.000633344
											enriched	leukocyte aggregation(6)	13	3.08233	0.00404494								enriched	mitochondrion organization	11	1.79022	0.000515665		enriched	antimicrobial humoral response	8	0.879822	0.00069038
											enriched	positive regulation of chemotaxis(4)	7	0.783394	0.00404494								enriched	programmed cell death	17	4.39649	0.000590718		enriched	modification of morphology or physiology of other organism	9	1.18438	0.000702784
											enriched	regulation of myoblast fusion(6)	4	0.139107	0.00404494								enriched	cytoskeleton organization	19	5.39598	0.00059133		enriched	regulation of cellular protein metabolic process	38	16.967	0.000719749
											enriched	regulation of leukocyte activation(4)	13	3.09697	0.00417674								enriched	intracellular protein transport	17	4.44709	0.000662892		enriched	Golgi vesicle transport	10	1.52954	0.000732753
											enriched	heterotypic cell cell adhesion(5)	5	0.3075	0.00420107								enriched	peptidyl-amino acid modification	17	4.46607	0.000689342		enriched	regulation of cellular response to stress	17	4.54124	0.00076934
											enriched	cell type specific apoptotic process(7)	14	3.59483	0.00441964								enriched	cellular protein localization	20	6.02856	0.000746823		enriched	regulation of cellular component organization	38	17.0618	0.000777992
											enriched	regulation of immune effector process(4)	12	2.70893	0.00494173								enriched	peptide transport	23	7.7239	0.000829499		enriched	positive regulation of response to endoplasmic reticulum stress	5	0.236875	0.00094188
											enriched	negative regulation of cell development(5)	11	2.28429	0.00502931								enriched	response to bacterium	16	4.06754	0.000841783		enriched	negative regulation of apoptotic process	20	6.22643	0.00103852
											enriched	granulocyte chemotaxis(5)	6	0.563751	0.00562015								enriched	homeostatic process	26	9.60269	0.00103447		enriched	cellular response to stress	25	9.0757	0.00105447
											enriched	acute inflammatory response(6)	7	0.856608	0.00612609								enriched	response to oxidative stress	11	1.96102	0.00103447		enriched	regulation of peptidase activity	13	2.80866	0.00105447
											enriched	positive regulation of immune effector process(4)	8	1.19339	0.00653344								enriched	cell death	17	4.6432	0.00103517		enriched	positive regulation of cellular biosynthetic process	31	12.798	0.00110718
											enriched	regulation of chemotaxis(4)	8	1.20072	0.00671583								enriched	amide transport	23	7.87572	0.00104904		enriched	regulation of gene expression	50	25.8803	0.00116803
											enriched	cellular response to biotic stimulus(4)	9	1.56679	0.00674418								enriched	mRNA processing	12	2.41649	0.00126366		enriched	negative regulation of programmed cell death	20	6.34149	0.00125327
											enriched	ERK1 and ERK2 cascade(6)	9	1.58143	0.00713037								enriched	anatomical structure development	45	22.3683	0.0013258		enriched	protein localization to organelle	15	3.79	0.00126542
											enriched	regulation of cell activation(4)	13	3.32393	0.00721534								enriched	establishment of protein localization	23	8.07815	0.00149531		enriched	mitotic DNA damage checkpoint	5	0.28425	0.00188999
											enriched	positive regulation of cell motility(4)	12	2.87733	0.00765853								enriched	cellular response to amino acid starvation	5	0.265687	0.00152738		enriched	negative regulation of cell death	21	7.11302	0.00190097
											enriched	lymphocyte mediated immunity(5)	9	1.64	0.00897408								enriched	protein transport	22	7.54045	0.00156594		enriched	protein localization to endoplasmic reticulum	5	0.291018	0.00204434
											enriched	macrophage activation(5)	5	0.380715	0.00902532								enriched	response to other organism	21	7.00275	0.00163713		enriched	regulation of transcription by RNA polymerase II	31	13.3936	0.00237443
											enriched	positive regulation of cellular component movement(4)	12	2.94322	0.00908489								enriched	B cell receptor signaling pathway	8	1.01847	0.00164255		enriched	regulation of signal transduction	39	18.8079	0.00238805
											enriched	regulation of syncytium formation by plasma membrane fusion(5)	4	0.190357	0.00939058								enriched	ncRNA processing	11	2.13182	0.00192202		enriched	homeostatic process	26	10.2736	0.0025408
											enriched	regulation of adaptive immune response(5)	7	0.944466	0.00954464								enriched	response to external biotic stimulus	23	8.27425	0.0020042		enriched	regulation of cell communication	44	22.6453	0.0031962
											enriched	granulocyte migration(5)	6	0.644287	0.00955989								enriched	response to amino acid starvation	5	0.29099	0.00212558		enriched	regulation of signaling	44	22.7468	0.00350015
											enriched	positive regulation of immune response(4)	12	3.01643	0.0107127								enriched	phagocytosis, engulfment	8	1.06907	0.00218494		enriched	mitotic DNA integrity checkpoint	5	0.338393	0.00371044
											enriched	positive regulation of locomotion(3)	12	3.01643	0.0107127								enriched	regulation of protein phosphorylation	24	8.96377	0.00227104		enriched	endoplasmic reticulum unfolded protein response	5	0.345161	0.00400412
											enriched	positive regulation of ERK1 and ERK2 cascade(7)	7	0.973751	0.010868								enriched	regulation of proteolysis	16	4.4977	0.00227104		enriched	regulation of transcription, DNA-templated	38	18.6319	0.00400881
											enriched	regeneration(4)	6	0.666251	0.010868								enriched	protein-containing complex assembly	22	7.79981	0.00231978		enriched	regulation of cysteine-type endopeptidase activity	9	1.55661	0.00405721
											enriched	autophagy(3)	12	3.05304	0.0115523								enriched	membrane organization	15	4.02959	0.00239612		enriched	cellular protein localization	19	6.44977	0.00415312
											enriched	positive regulation of behavior(3)	7	0.995716	0.0120578								enriched	cell migration	17	5.08601	0.00259843		enriched	intracellular transport	21	7.60708	0.00415312
											enriched	cellular response to lipopolysaccharide(6)	8	1.36911	0.01312								enriched	neuron apoptotic process	5	0.309968	0.00259853		enriched	regulation of RNA biosynthetic process	38	18.7064	0.00415312
											enriched	regulation of behavior(3)	9	1.76447	0.0131541								enriched	regeneration	6	0.5377	0.00276427		enriched	regulation of nucleic acid-templated transcription	38	18.6861	0.00415312
											enriched	neutrophil chemotaxis(6)	5	0.431965	0.0135358								enriched	regulation of phosphorylation	25	9.74185	0.00283341		enriched	negative regulation of cytokine-mediated signaling pathway	5	0.358697	0.00438905
											enriched	cellular response to molecule of bacterial origin(5)	8	1.435	0.0173265								enriched	positive regulation of cellular protein metabolic process	25	9.75451	0.00286157		enriched	cell morphogenesis involved in neuron differentiation	4	0.182732	0.00519275
											enriched	regulation of glucose metabolic process(6)	6	0.746787	0.0182139								enriched	regulation of cell communication	42	21.1664	0.00289181		enriched	regulation of RNA metabolic process	40	20.3916	0.00529068
											enriched	cellular carbohydrate metabolic process(4)	9	1.85965	0.0182515								enriched	maturation of LSU-rRNA	4	0.151821	0.0029245		enriched	innate immune response in mucosa	5	0.379	0.00531606
											enriched	negative regulation of neurogenesis(5)	9	1.85965	0.0182515								enriched	locomotion	19	6.26895	0.00300336		enriched	negative regulation of metabolic process	38	18.9839	0.00531606
											enriched	negative regulation of neuron differentiation(6)	8	1.45697	0.0183588								enriched	cell motility	18	5.73125	0.00300549		enriched	positive regulation of macromolecule biosynthetic process	28	12.1618	0.00531606
											enriched	negative regulation of response to external stimulus(4)	9	1.86697	0.0183929								enriched	defense response to other organism	17	5.19355	0.00300549		enriched	negative regulation of response to cytokine stimulus	5	0.385768	0.00569191
											enriched	antigen processing and presentation of endogenous antigen(4)	3	0.0878573	0.0190284								enriched	positive regulation of protein metabolic process	26	10.4377	0.00300549		enriched	negative regulation of cellular metabolic process	34	16.4324	0.00679607
											enriched	negative thymic T cell selection(5)	3	0.0878573	0.0190284								enriched	regulation of signaling	42	21.2613	0.00300549		enriched	nucleosome assembly	6	0.670018	0.00721522
											enriched	positive regulation of cell migration(5)	11	2.78947	0.0191023								enriched	membrane invagination	8	1.16396	0.00325139		enriched	positive regulation of protein metabolic process	26	11.167	0.00768504
											enriched	cellular response to lipid(6)	11	2.81143	0.0201984								enriched	negative regulation of cellular protein metabolic process	19	6.34486	0.00331042		enriched	proteolysis	20	7.41758	0.00768504
											enriched	response to pheromone(5)	6	0.776073	0.0202815								enriched	developmental process	57	32.5656	0.0033518		enriched	catabolic process	26	11.1873	0.00782962
											enriched	acute phase response(7)	4	0.25625	0.0208451								enriched	response to hydrogen peroxide	6	0.581981	0.00368092		enriched	mucosal immune response	5	0.426375	0.00827953
											enriched	reactive oxygen species metabolic process(4)	8	1.50822	0.0212742								enriched	cellular response to hydrogen peroxide	5	0.354249	0.00392909		enriched	negative regulation of molecular function	19	6.88292	0.00827953
											enriched	negative T cell selection(4)	3	0.0951787	0.0217693								enriched	negative regulation of signaling	22	8.20467	0.00392909		enriched	negative regulation of catalytic activity	15	4.64275	0.00842364
											enriched	neutrophil migration(6)	5	0.497858	0.0217693								enriched	positive regulation of immune system process	19	6.44607	0.00392909		enriched	DNA damage checkpoint	5	0.433143	0.00871142
											enriched	positive regulation of cell adhesion(4)	10	2.38679	0.0219699								enriched	rRNA processing	8	1.20824	0.00392909		enriched	regulation of cysteine-type endopeptidase activity involved in apoptotic process	8	1.38741	0.00887566
											enriched	regulation of granulocyte chemotaxis(6)	4	0.263572	0.0219723								enriched	cellular response to starvation	7	0.885623	0.0040309		enriched	biosynthetic process	29	13.3192	0.0088816
											enriched	regulation of protein modification by small protein conjugation or removal(7)	8	1.54482	0.0237461								enriched	regulation of phosphorus metabolic process	26	10.7287	0.00417459		enriched	cellular aromatic compound metabolic process	33	16.0804	0.0088816
											enriched	response to lipid(5)	14	4.45143	0.0237844								enriched	negative regulation of catalytic activity	15	4.33955	0.00431774		enriched	mitotic cell cycle checkpoint	6	0.710626	0.0088816
											enriched	antigen processing and presentation of exogenous peptide antigen via MHC class II(6)	3	0.1025	0.0248956								enriched	box C/D snoRNP assembly	3	0.0569329	0.00457081		enriched	negative regulation of hydrolase activity	11	2.67331	0.0088816
											enriched	positive regulation of type 2 immune response(5)	3	0.1025	0.0248956								enriched	regulation of hepatic stellate cell activation	3	0.0569329	0.00457081		enriched	organ or tissue specific immune response	5	0.439911	0.0088816
											enriched	myoblast fusion(6)	4	0.285536	0.0269402								enriched	anatomical structure formation involved in morphogenesis	16	4.90888	0.00464901		enriched	inflammatory response	11	2.70714	0.0097936
											enriched	negative regulation of nervous system development(4)	9	2.0134	0.0269402								enriched	ribosome biogenesis	6	0.619936	0.00464901		enriched	intracellular protein transport	15	4.75781	0.0100715
											enriched	protein activation cascade(3)	5	0.534465	0.0269402								enriched	cellular response to reactive oxygen species	6	0.626262	0.00479823		enriched	heterocycle metabolic process	32	15.6067	0.0110294
											enriched	regulation of homeostatic process(3)	11	2.95786	0.0269402								enriched	phagocytosis, recognition	7	0.923578	0.00479823		enriched	intra-S DNA damage checkpoint	3	0.0879822	0.0115035
											enriched	response to peptide(5)	9	2.02072	0.0269402								enriched	regulation of signal transduction	36	17.5796	0.00479823		enriched	organelle organization	30	14.2937	0.0115035
											enriched	leukocyte differentiation(6)	12	3.47768	0.0273918								enriched	neuron death	5	0.379553	0.00481404		enriched	protein processing	7	1.08963	0.0115035
											enriched	adhesion of symbiont to host(3)	3	0.109822	0.0277491								enriched	rRNA metabolic process	8	1.26518	0.00481404		enriched	regulation of apoptotic signaling pathway	11	2.77482	0.0115035
											enriched	response to lipopolysaccharide(5)	9	2.03536	0.0277491								enriched	regulation of reactive oxygen species metabolic process	8	1.2715	0.00493736		enriched	regulation of endopeptidase activity	10	2.30784	0.0115035
											enriched	regulation of cell cell adhesion(5)	10	2.50393	0.0281347								enriched	organic substance transport	27	11.57	0.00502541		enriched	positive regulation of catalytic activity	19	7.1604	0.0116181
											enriched	leukocyte apoptotic process(8)	6	0.856608	0.0282123								enriched	response to drug	14	3.92837	0.00504269		enriched	defense response to bacterium	11	2.79513	0.0118831
											enriched	regulation of adaptive immune response based on somatic recombination of immune receptors built from immunoglobulin superfamily domains(6)	6	0.86393	0.0287655								enriched	negative regulation of protein metabolic process	19	6.77502	0.00635048		enriched	response to bacterium	14	4.35174	0.0126747
											enriched	regulation of response to wounding(5)	10	2.51858	0.0287655								enriched	cellular response to toxic substance	6	0.670543	0.00643861		enriched	positive regulation of molecular function	23	9.72542	0.0126926
											enriched	single organism carbohydrate metabolic process(4)	13	4.04876	0.0287655								enriched	response to reactive oxygen species	7	0.980511	0.00643861		enriched	protein maturation	8	1.50247	0.0128671
											enriched	carbohydrate metabolic process(4)	14	4.60519	0.0289998								enriched	negative regulation of signal transduction	20	7.38863	0.00647997		enriched	developmental process involved in reproduction	18	6.64604	0.0128865
											enriched	regulation of autophagy(4)	7	1.23732	0.0300711								enriched	protein localization to organelle	13	3.54249	0.00662268		enriched	reproductive process	23	9.75249	0.0128865
											enriched	B cell mediated immunity(6)	6	0.885894	0.0317836								enriched	regulation of immune response	17	5.69329	0.00692893		enriched	DNA replication checkpoint	3	0.0947501	0.0129362
											enriched	T cell selection(3)	4	0.3075	0.0317836								enriched	positive regulation of protein phosphorylation	18	6.26895	0.00696849		enriched	negative regulation of tumor necrosis factor-mediated signaling pathway	3	0.0947501	0.0129362
											enriched	negative regulation of cellular component movement(4)	8	1.66929	0.0329045								enriched	positive regulation of programmed cell death	14	4.08652	0.00710053		enriched	vesicle-mediated transport	18	6.67311	0.0131561
											enriched	negative regulation of cell proliferation(4)	13	4.13661	0.0333676								enriched	membrane lipid metabolic process	7	1.01214	0.0073758		enriched	anatomical structure development	43	23.9312	0.0134139
											enriched	negative regulation of carbohydrate metabolic process(4)	4	0.314822	0.0337627								enriched	negative regulation of proteolysis	10	2.18243	0.0073758		enriched	antibacterial humoral response	5	0.50759	0.0141113
											enriched	leukocyte mediated immunity(4)	9	2.13054	0.0344057								enriched	complement activation, classical pathway	7	1.01847	0.00758592		enriched	positive regulation of ERAD pathway	3	0.101518	0.014985
											enriched	nucleobase containing small molecule metabolic process(4)	13	4.17322	0.0353693								enriched	humoral immune response	10	2.19508	0.00758592		enriched	protein methylation	6	0.818911	0.0151654
											enriched	negative regulation of neuron projection development(6)	6	0.91518	0.0357444								enriched	secretory granule organization	4	0.221406	0.00776994		enriched	nucleobase-containing compound metabolic process	30	14.6727	0.0158035
											enriched	thymocyte aggregation(5)&T cell differentiation in thymus(6)	5	0.593037	0.0364292								enriched	cellular response to oxidative stress	7	1.03112	0.00777275		enriched	regulation of response to endoplasmic reticulum stress	5	0.527893	0.0162748
											enriched	regulation of inflammatory response(5)	8	1.72054	0.0376307								enriched	regulation of smooth muscle cell proliferation	7	1.03112	0.00777275		enriched	cofactor metabolic process	10	2.47704	0.0167818
											enriched	response to molecule of bacterial origin(5)	9	2.16715	0.0376307								enriched	response to peptide	9	1.7839	0.00777275		enriched	meiotic DNA integrity checkpoint	2	0.0135357	0.0167818
											enriched	defense response to Gram negative bacterium(6)	4	0.329465	0.0376669								enriched	response to starvation	7	1.03112	0.00777275		enriched	positive regulation of cell differentiation	19	7.46495	0.0167818
											enriched	positive regulation of myoblast fusion(5)	3	0.131786	0.038189								enriched	viral process	6	0.708499	0.00777275		enriched	regulation of immune system process	23	10.0097	0.0167818
											enriched	regulation of defense response(5)	12	3.72661	0.0418001								enriched	negative regulation of apoptotic process	17	5.81981	0.00813482		enriched	regulation of proteasomal protein catabolic process	7	1.21822	0.0184344
											enriched	antigen processing and presentation of peptide antigen via MHC class II(5)	3	0.139107	0.0433656								enriched	cellular response to antibiotic	7	1.0501	0.00854301		enriched	regulation of protein catabolic process	10	2.61239	0.0247219
											enriched	antigen processing and presentation of peptide or polysaccharide antigen via MHC class II(4)	3	0.146429	0.0489179								enriched	peptidyl-threonine phosphorylation	5	0.461789	0.00958086		enriched	DNA metabolic process	13	4.17577	0.024872
											enriched	positive regulation of neutrophil chemotaxis(6)	3	0.146429	0.0489179								enriched	regulation of catalytic activity	26	11.5131	0.00960207		enriched	lipid metabolic process	18	7.14009	0.0260989
																							enriched	negative regulation of programmed cell death	17	5.92735	0.00977856		enriched	protein catabolic process	10	2.63947	0.0261804
																							enriched	cellular localization	26	11.5384	0.00979623		enriched	positive regulation of transcription, DNA-templated	23	10.3751	0.0262076
																							enriched	sphingolipid metabolic process	6	0.75278	0.00999677		enriched	positive regulation of retrograde protein transport, ER to cytosol	2	0.0203036	0.0262393
																							enriched	RNA splicing	9	1.86613	0.0100342		enriched	vestibulocochlear nerve development	2	0.0203036	0.0262393
																							enriched	homeostasis of number of cells	7	1.08805	0.0100545		enriched	positive regulation of neuron differentiation	11	3.15382	0.0263677
																							enriched	blood coagulation	5	0.474441	0.0102685		enriched	positive regulation of RNA biosynthetic process	23	10.409	0.0266528
																							enriched	complement activation	7	1.09438	0.0102685		enriched	nucleosome organization	6	0.940733	0.0273732
																							enriched	response to cytokine	15	4.85195	0.010382		enriched	Golgi to plasma membrane transport	4	0.338393	0.0278371
																							enriched	establishment of localization	40	21.5523	0.0110685		enriched	positive regulation of cell projection organization	11	3.18766	0.0278371
																							enriched	positive regulation of phosphorylation	18	6.61054	0.0110752		enriched	protein-DNA complex assembly	6	0.947501	0.0278371
																							enriched	hemostasis	5	0.487093	0.0111978		enriched	positive regulation of cysteine-type endopeptidase activity	6	0.954269	0.0286742
																							enriched	negative regulation of cell death	18	6.6485	0.0116887		enriched	negative regulation of chemokine production	3	0.142125	0.0307869
																							enriched	negative regulation of endopeptidase activity	7	1.12601	0.0116887		enriched	sulfur compound metabolic process	8	1.78672	0.0313746
																							enriched	maturation of LSU-rRNA from tricistronic rRNA transcript (SSU-rRNA, 5.8S rRNA, LSU-rRNA)	3	0.0948882	0.0117152		enriched	positive regulation of proteolysis	9	2.26047	0.0326515
																							enriched	regulation of cellular component organization	32	15.9475	0.0128445		enriched	animal organ development	21	9.28551	0.0328684
																							enriched	cellular response to nutrient levels	7	1.15131	0.0130738		enriched	organonitrogen compound catabolic process	13	4.37204	0.0337525
																							enriched	positive regulation of cell death	14	4.4724	0.014209		enriched	regulation of intracellular signal transduction	23	10.6729	0.0346209
																							enriched	antigen receptor-mediated signaling pathway	8	1.56249	0.0142862		enriched	zymogen activation	4	0.365465	0.0346209
																							enriched	negative regulation of transferase activity	8	1.56249	0.0142862		enriched	chemical homeostasis	18	7.43111	0.0362451
																							enriched	regulation of autophagy	8	1.57514	0.0149656		enriched	methylation	8	1.84086	0.036281
																							enriched	protein lipidation	5	0.5377	0.0162679		enriched	cellular response to DNA damage stimulus	13	4.43295	0.0370612
																							enriched	cell recognition	8	1.6131	0.0172597		enriched	regulation of cell differentiation	26	12.9402	0.0420655
																							enriched	cell cycle	15	5.14927	0.0175421		enriched	cellular macromolecule catabolic process	13	4.53447	0.0447981
																							enriched	acrosome assembly	3	0.113866	0.0177148		enriched	positive regulation of endopeptidase activity	6	1.06932	0.046902
																							enriched	detection of chemical stimulus involved in sensory perception of bitter taste	4	0.297316	0.0177951		enriched	negative regulation of mitotic cell cycle	7	1.4957	0.0498218
																							enriched	positive regulation of apoptotic process	13	4.05489	0.0178631
																							enriched	response to hormone	11	3.02377	0.018252
																							enriched	regulation of mitotic cell cycle phase transition	8	1.6384	0.0184268
																							enriched	movement of cell or subcellular component	20	8.25527	0.0195369
																							enriched	phosphate-containing compound metabolic process	23	10.2036	0.019537
																							enriched	positive regulation of protein modification process	19	7.69227	0.0214242
																							enriched	positive regulation of cell adhesion	10	2.59994	0.021561
																							enriched	cellular heat acclimation	2	0.0189776	0.0217079
																							enriched	detection of chemical stimulus involved in sensory perception of taste	4	0.32262	0.0224774
																							enriched	intracellular transport	18	7.11029	0.0224774
																							enriched	response to antibiotic	8	1.70166	0.0224774
																							enriched	cellular response to organic substance	23	10.3491	0.0226328
																							enriched	phosphorus metabolic process	23	10.3491	0.0226328
																							enriched	immune response-activating cell surface receptor signaling pathway	8	1.71431	0.023186
																							enriched	cellular response to extracellular stimulus	7	1.30313	0.0234065
																							enriched	biosynthetic process	26	12.4493	0.0241152
																							enriched	regulation of gene expression	42	24.1902	0.0245054
																							enriched	negative regulation of smooth muscle cell proliferation	4	0.335272	0.0246912
																							enriched	mRNA splicing, via spliceosome	6	0.942556	0.0247622
																							enriched	response to toxic substance	8	1.73962	0.0247622
																							enriched	RNA splicing, via transesterification reactions	6	0.948882	0.0254838
																							enriched	peptidyl-L-cysteine S-palmitoylation	3	0.139169	0.0264661
																							enriched	vesicle organization	7	1.34741	0.0271908
																							enriched	cellular biosynthetic process	24	11.2348	0.027806
																							enriched	regulation of cell cycle	16	6.06652	0.027806
																							enriched	response to extracellular stimulus	9	2.23936	0.027806
																							enriched	establishment of protein localization to organelle	8	1.79022	0.0282304
																							enriched	immune response-regulating cell surface receptor signaling pathway	8	1.79022	0.0282304
																							enriched	oxidation-reduction process	14	4.90256	0.0282304
																							enriched	sensory perception of taste	4	0.354249	0.0282304
																							enriched	heat acclimation	2	0.0253035	0.0287158
																							enriched	transport	37	20.6793	0.0289255
																							enriched	regulation of cell adhesion	13	4.35853	0.029128
																							enriched	regulation of intracellular signal transduction	22	9.97591	0.0297252
																							enriched	detection of chemical stimulus involved in sensory perception	4	0.366901	0.0310273
																							enriched	neuron projection regeneration	3	0.151821	0.0310273
																							enriched	regulation of cell cycle phase transition	8	1.82818	0.0310273
																							enriched	response to pheromone	5	0.664217	0.0326341
																							enriched	cellular response to biotic stimulus	8	1.85348	0.0334229
																							enriched	regulation of cell morphogenesis	11	3.34006	0.0334229
																							enriched	positive regulation of reactive oxygen species metabolic process	5	0.689521	0.0378053
																							enriched	snoRNA localization	2	0.0316294	0.0379574
																							enriched	tRNA metabolic process	6	1.0501	0.0380979
																							enriched	protein targeting	6	1.05642	0.0390772
																							enriched	skeletal muscle tissue development	4	0.39853	0.0398754
																							enriched	positive regulation of signal transduction	21	9.59003	0.0404048
																							enriched	regulation of ERK1 and ERK2 cascade	8	1.92307	0.0406715
																							enriched	aromatic compound biosynthetic process	13	4.57994	0.0422153
																							enriched	response to lipid	13	4.59259	0.0430587
																							enriched	regulation of secretion	15	5.79451	0.0436131
																							enriched	peptidyl-serine phosphorylation	6	1.08805	0.0438435
																							enriched	positive regulation of signaling	24	11.7472	0.044388
																							enriched	regulation of MAPK cascade	13	4.63687	0.0460149
																							enriched	positive regulation of hepatic stellate cell activation	2	0.0379553	0.0474873
																							enriched	positive regulation of protein localization to nucleolus	2	0.0379553	0.0474873
																							enriched	negative regulation of peptidase activity	7	1.53086	0.0478784

## Sheet: Figure_3
Source Data
	Figure 3A	Number of CD8 T cells in the Pancreas	Tyk2 +/-											Tyk2 -/-
		6w	8892.92	1711.17	64708.6	19106	201.08	2266.51						2716.23	2173.52	3917.91	11505.8	408.38	722.56
		11w	93075.9	202447	131374	279948	79592							151951	58095.4	60715.1	114467	81987.4	92354	68110.9	57406.9	25571.3
		14w	113154	534999	153076	131912	57178.3	163672	238926	238609	278288	331012	245767	27995.5	41029.1	18778.8	7649.37	62367.6	7577.18	183530	142675	191275	34231.9	23581.5	192540	206390	129790	287795
		24w												161832	190936	737972	357822	366163	34328.4	502039	428067
		Number of CD8 T cells in the PLN	Tyk2 +/-											Tyk2 -/-
		6w	35552.2	65304.8	77684.6	144482	234375	48180.4	91912.2	67880.5	97334.3			41766.3	95969.4	100705	10658.3	67211.5	105871	160056
		11w	128788	118158	142449	234718	84960.9	60615	106660	160178	220540	96143.5	152771	134500	110931	25015.3	255283	130976	151073	56884.8	73830.7	410418	154904	121420
		14w	318939	316798	225188	271542	307817	266568	121327	266698	92586.6	422755	91505.6	422738	456719	363985	332253	148884	128827	243324	447750	147041	161375	194881
		24w												402339	253960	305820
		% of CD8 T cells in the Pancreas	Tyk2 +/-											Tyk2 -/-
		6w	1.99	0.57	4.64	3	1.79	2.22						1.14	0.74	1.07	1.63	0.32	1.22
		11w	6.55771	8.88344	5.14098	11.7406	4.24546							5.69786	4.25892	5.65572	6.62557	8.70997	7.31944	9.44024
		14w	11.53	14.61	13.52	11.23	7.27	9.67	10.01	10.49	9.54	9.49	8.15	5.4	9.88	9.9	2.33	8.23	3.56	10.73	9.03	12.99	9.34	5.14	11.36	12.25	7.24	8.55
		24w												11.78	15.18	16.9	12.51	14.86	4.07	9.13	8.49
		% of CD8 T cells in the PLN	Tyk2 +/-											Tyk2 -/-
		6w	15.0802	19.4304	18.227	14.2976	18.3712	13.8796	16.4647	17.6494	18.1324			18.5741	15.8615	18.4244	16.4492	16.803	19.7152	21.8615
		11w	16.4827	17.0026	19.2612	16.9697	18.8705	13.7382	17.4282	18.6423	16.0453	16.91	19.6829	19.6664	19.3026	23.4016	17.4451	21.4265	21.288	21.3465	17.3394	20.5795	14.1407	18.15
		14w	20.6298	16.6463	14.4526	18.4785	17.2085	18.2414	15.7734	13.9802	17.5847	16.5544	14.7621	15.9544	17.1066	17.827	20.1906	16.6938	15.9717	16.5935	17.6759	20.2417	20.0972	21.3764
		24w												10.98	9.79	11.68
	Figure 3B	CD8 T cells in the PLN	Tyk2+/- 6w						Tyk2-/- 6w
		CD44lo CD62Lhi	7.61833	6.89088	4.18287	7.36516	9.89374	5.67349	10.5939	12.2819	9.93183	10.5121	15.0378	9.38338
		CD44hi CD62Llo	17.1035	17.9522	19.3226	17.192	17.4811	10.8163	15.5625	17.2192	15.9725	16.6892	5.06308	9.85255
		CD44hi CD62Lhi	5.72318	5.00747	3.97941	5.70399	7.40219	3.33848	5.58252	8.96685	5.26447	6.66486	3.90244	4.18422
	Figure 3C	% of Ki67+	Tyk2+/-											Tyk2-/-
		CD8 T	5.04894	5.30709	13.1361	14.6003	12.9338	4.83178	11.8691	17.2506	10.4467	10.7752	14.7	5.04228	5.10589	4.36497	9.55996	5.3075	4.47012	10.4142	10.18	11.5368	10
		CD4 T	10.7148	11.327	16.8441	18.8776	16.7891	9.38273	8.36375	11.4191	6.74817	8.31555	10.1	9.95805	10.2638	8.9844	14.7074	10.996	10.1195	8.5849	6.87	6.84755	9.08
		γδ T	18.8592	16.9014	37.8917	36.236	32.3353	12.5	33.6592	28.9665	20.8171	27.3128	33.6	19.9566	18.8377	18.2879	27.1062	20.082	17.2786	33.8028	21.75	27.3381	26.2
		B cell	8.12508	7.15058	14.9779	12.513	8.703	7.35435	6.5357	5.2282	3.35584	5.08183	5.15	7.34663	6.9584	7.73364	7.27023	8.01235	7.87222	5.3567	4.34	6.65592	5.31
	Figure 3D	% IFN-γ+ of CD8 T cells in the PLN	Tyk2+/-														Tyk2-/-
		6w	31.1573	28.4672	33.5196	21.9081	27.1849	19.4777	26.7622	19.0781	17.7205						13.6302	20.2355	14.518	20	14.0518	11.7788	10.2906
		11w	7.83818	9.07258	13.2626	13.7741	7.46204	4.86666	5.6239	3.15543	5.12821						7.33855	7.83558	11.018	4.4423	4.22238	19.3717	10.0948	5.85032	4.83042	4.2735
		14w	3.63008	8.74777	6.58228	3.02594	3.61991	5.30973	12.3649	7.80075	7.9282	8.18043	7.6876	7.9282	8.18043	7.6876	6.28634	7.89412	3.60225	2.4	1.90476	14.2983	5.97633	9.69507	1.38958	4.79643	7.17499	1.38958	4.79643	7.17499
		% IL-17A+ of CD8 T cells in the PLN	Tyk2+/-														Tyk2-/-
		6w	0	0	0	0	0.0459982	0.0428082	0.0298686	0	0.078064						0	0	0	0	0	0.0240385	0.01321
		11w	0.0421407	0	0	0	0	0.0150671	0.0439367	0.077912	0						0.0489237	0.128452	0	0.0482858	0	0	0	0.0139626	0.0342583	0
		14w	0.172861	0	0	0	0	0	0	0	0.0299177	0.152905	0.0203915	0.0299177	0.152905	0.0203915	0	0.0702741	0.0375234	0.114286	0	0	0	0	0	0.019861	0.0449843	0	0.019861	0.0449843

## Sheet: Figure_4
Source Data
	Figure 4A	% CD44hi divided cells in the PLN
		Recipient → Donor
		+/- → +/-	-/- → +/-	+/- → -/-	-/- → -/-	+/- → -/- (10d)	+/- → 24w -/-	-/- → +/- (10d)	-/- → 24w +/-
		6.38	10.7	0.87	2.65	5	0	8.4	3.81
		11.1	2.83	0.53	2.17	22.6	5.09	13.4	8.7
		2.58	8.84	5.33	3.6	9.3	3.4	16.6	7.37
		7.32	2.15	0	1.47	1.87		16.3	19.3
		5.98	4.15			19.6		11.1	13.3
		5.93	4.14			14.2		20.2
			2.34
			4.06
	Figure 4B	% IGRP Tet+ CD8 T cells in the PLN	Tyk2+/-														Tyk2-/-
		6w	1.01	0.53	0.51	0.41	0.21	0.37	0.48	0.59	0.41	0.35	0.3	1.57	0.47	5.6	0.88	2.17	4.12	0.16	0.14	0.85	0.99	0.28	0.33	2.3	2.12
		11w	0.95	2.88	1.34	0.98	0.21	0.49	0.9	0.54	0.56	0.48					0.74	0.28	1.71	2.38	2.45	0.58	0.18	0.32	0.24	0.27	0.19	0.13
	Figure 4C	% of Resident DC in the PLN	Tyk2+/+				Tyk2+/-						Tyk2-/-
		CD8+	34.66	36.75	32.27	23.66	34.29	35.09	32.59	43.64	29.52	30	26.49	36.49	37.41	41.57
		CD11b+	37.18	36.13	37.94	53.41	36.08	42.44	37.23	28	48.74	36.38	38.59	27.23	29.18	25.6
	Figure 4D
		CD8+ Resident DC in the PLN	Tyk2+/+ 6w				Tyk2+/- 6w						Tyk2-/- 6w
		MFI (H-2Kd)	29597	33065	36516	45767	32700	34632	22863	28797	35777	34005	24467	22078	23773	21290
		CD8+ Resident DC in the PLN	Tyk2+/+ 6w				Tyk2+/- 6w					Tyk2-/- 6w
		MFI (h-2Db)	2048	1725	2119	2162	2274	1158	1532	1171	1366	1113	852	1008	701
	Figure 4F	% Divide of 8.3 CD8 T cells
		Tyk2+/+ CD8+ rDC	Tyk2-/- CD8+ rDC
		85.1	19
		76.6	7.81
		67	28.7
		60	16
			7.09

## Sheet: Figure_5
Source Data
	Figure 5A	% CD44hi T-BET+ of CD8 T cells in the PLN
		Tyk2+/+						Tyk2+/-												Tyk2-/-
		11.8	8.23	7.64	16.7	7.53	11.7	5.08	12.3	9.65	11.7	7.17	7.22	7.81	12.2	11	7.96	12.5	11.2	6.51	6.95	7.1	3.91	7.71	2.48	9.28
	Figure 5B	% CD44hi T-BET+ of IGRp-specificCD8 T cells in the PLN
		Tyk2+/-								Tyk2-/-
		15.1	15.4	18	12.5	12.1	9.09	14.3	17.6	5.56	12	4.76	8.33	8.33	2.5
	Figure 5C	MFI (T-BET) of IGRP-specific CD44hi T-BET+ CD8 T cells in the PLN
		Tyk2+/-									Tyk2-/-
		485	588	472	431	480	573	827	388	1002	288	404	315	390	373	279
	Figure 5D	% CD44h T-BET+
			Tyk2 +/-				Tyk2 -/-
		unstim	0	0.028	0	0	0	0.025	0	0.022
		IL-2	85.4	87	78	75.6	83.9	75.4	86.7	84.6
		IL-2, IL-12	81.2	85.2	88.1	87	85.8	91.6	85.6	83.3
	Figure 5E	MFI (T-BET)
			Tyk2 +/-				Tyk2 -/-
		unstim	827	916	1030	988	792	793	891	1058
		IL-2	5845	5752	4865	4616	4980	4420	5251	5226
		IL-2, IL-12	6589	7222	7182	6966	6170	6450	5557	5441
	Figure 5F	% CD44hi CXCR3+ of CD8 T cells in the PLN
		Tyk2+/+							Tyk2+/-					Tyk2-/-
		9.9	16	12.4	9.54	13.6	14.5	7.67	13.1	10.2	11.2	13.6	14.8	5.88	8.65	10.4	6.89	6.15	8.48	7.41
	Figure 5G	% CD44hi CXCR3+ of IGRP-specific CD8 T cells in the PLN
		Tyk2 +/-							Tyk2 -/-
		19.4	11.6	10.9	23.8	13.3	28.4	23.4	10.7	10.4	11.3	11.7	6.73
	Figure 5J	MFI (GZMB)
			Tyk2 +/-						Tyk2 -/-
		unstim	226	225	247	229			217	212	248	237
		CTLs	3534	4865	2894	5291	4143		3247	3068	3674	3361	2531
		NIT-1 + CTLs	9682	10459	10527	12259	12292	11322	6169	5906	6672	4991	4428	5088
	Figure 5K	MFI (GZMB)
		Isotype	Anti-IFNAR1 Ab		Isotype	Anti-IFNβ Ab		Isotype	Anti-IFNα Ab
		15411	11705		11190	10707		10559	10451
		15892	14173		12514	10245		12647	12610
		13899	12326		11531	10268		10232	11557
		13260	11925		12593	10404		11049	11954
		12644	10864		13044	10455		12003	11430
		13407	12851		11266	11115		11382	12391
		13642	12208		14081	13060		12234	12044
	Figure 5L	Ifnb1 expression in NIT-1 cells
		Time after co-culture
		0	1	2	6	12
		0.631141	7.12791	15.1613	16.2911	24.3698
		0.669504	9.0388	15.934	25.1812	28.2736
		0.974945	7.90308	8.47434	12.822	27.3846
		1.72441	10.3198	14.4444	11.9112
			7.089	10.9721
	Figure 5M	% Killing
		NIT-1:8.3 CD8 T	Tyk2+/-				Tyk2-/-				Tyk2+/- + IL12				Tyk2-/- + IL12
		1:0.1	0	5.02104	1.75591	0	0	0	4.36802	0	1.6108	1.03033	0	3.86011	0	0.812654	0	3.86011
		1:1	20.4034	14.8164	10.1001		9.8099	2.69917	9.73734		40.4295	41.0826	33.5365		18.9523	26.4983	17.7913
		1:2	35.0602	28.1672	25.5551		23.9588	14.0908	21.2016		47.5403	49.8621	47.3952		26.3532	35.7858	32.5932

## Sheet: Figure_6
Source Data
	Figure 6A	MFI (T-BET)
		BMS-986165 (nM)
		unstim	0	1	10	100	1000	10000
		257	3544	2893	3349	2665	1051	526
		247	3789	3473	3601	2144	1206	291
		180	3216	3826	3275	2041	987	367
			3900			2094	1043	307
	Figure 6B	% Killing
		BMS-986165 (nM)
		0	1	10	100	1000	10000
		46.2429	48.6953	50.5592	46.8315	32.7055	16.1271
		49.8725	45.5562	45.5562	44.7714	28.7816	13.3804
		44.4771	45.9486	45.8505	39.3761	28.8797	14.95
		45.4581	43.8886	43.9867	41.1418	25.6425	14.0671
		49.9706	40.4552	47.2239	41.0438	29.9588	19.9529
	Figure 6C	MFI (CXCR3)
		BMS-986165 (nM)
		0 (day0)	0	1	10	100	1000	10000
		272	2828	2319	2413	1722	934	271
		322	2218	2720	1787	1968	1272	440
		278	2081	2076	1998	1714	1292	386
				2343	1982	926	1096	180
	Figure 6D	Cxcl10 expression in NIT-1 cells
		Unstim	BMS 1000nM	BMS 0nM, IFN-β	BMS 10nM, IFN-β	BMS 1000nM, IFN-β	BMS 0nM, IFN-γ	BMS 10nM, IFN-γ	BMS 1000nM, IFN-γ
		0.960513	1.27425	20.0058	15.7878	1.49939	8.32331	9.68684	10.004
		1.09818	1.30767	19.773	13.0586	1.10807	10.3125	12.6062	10.2614
		0.941312	1.23349	26.1073	12.2501	1.29202	11.1296	13.1416	10.9226
	Figure 6E	Isg15 expression in NIT-1 cells
		Unstim	BMS 1000nM	BMS 0nM, IFN-β	BMS 10nM, IFN-β	BMS 1000nM, IFN-β	BMS 0nM, IFN-γ	BMS 10nM, IFN-γ	BMS 1000nM, IFN-γ
		1.02663	0.738091	88.271	66.3325	6.12276	4.75905	5.60684	4.525
		1.02698	1.0438	77.5799	64.8854	6.05058	5.77233	5.7121	5.17282
		0.946392	0.968151	72.06	61.1341	4.94247	5.47874	6.02055	4.19289
	Figure 6F	Glucose (mg/kg)				BMS986165 30mg/kg po, daily
		ID	sex	Tyk2 genotype	BMS986065	6 (weeks-old)	8	10	11	12	13	14	15	16	17	18	19	20	21	22	23	24	25	26	27	28	29	30	31	32	33	34	35	36	37	38	39	40
		6982	♀	+/+	Vehicle	114	93	156	91	109	120	109	108	112	95	134	98	117	118	96	108	119	112	130	137	102	113	154	119	127	113	132	175	150	112	128	131	104
		7001	♀	+/+	Vehicle	124	120	109	94	101	102	112	114	118	93	116	107	79	101	104	113	148	122	155	120	150	112	177	260	-	-	-	-	-	-	-	-	-
		7008	♀	+/+	Vehicle	115	109	122	91	107	138	113	108	105	105	158	128	113	140	99	132	113	115	139	116	198	139	210	137	143	153	230	210	531	-	-	-	-
		6996	♀	+/+	30mg/kg po	117	101	111	90	133	90	112	98	101	128	102	106	117	111	133	172	137	110	122	125	139	223	184	125	326	-	-	-	-	-	-	-	-
		7000	♀	+/+	30mg/kg po	136	140	156	102	113	99	132	108	106	115	102	104	116	164	115	124	108	108	134	182	114	126	105	134	145	156	104	105	122	105	111	107	98
		7005	♀	+/+	30mg/kg po	136	100	99	135	134	80	92	99	121	98	150	103	120	120	121	138	120	119	129	115	133	93	112	108	88	169	130	137	167	98	130	106	155
		7035	♀	+/+	Vehicle	144	128	120	176	93	115	174	85	94	110	142	109	116	112	130	120	135	138	174	183	274	-	-	-	-	-	-	-	-	-	-	-	-
		7036	♀	+/+	Vehicle	149	135	117	112	82	108	134	159	184	147	163	360	-	-	-	-	-	-	-	-	-	-	-	-	-	-	-	-	-	-	-	-	-
		7044	♀	+/+	Vehicle	142	89	139	108	105	157	110	117	101	124	119	156	153	133	129	115	108	199	103	129	145	118	176	84	168	145	127	150	209	358	-	-	-
		7037	♀	+/+	30mg/kg po	126	104	120	110	103	103	126	110	128	112	161	143	111	127	113	123	126	157	140	133	135	121	108	115	125	114	117	102	115	144	108	101	127
		7041	♀	+/+	30mg/kg po	135	110	107	122	103	104	121	103	127	115	97	111	186	116	111	147	103	102	130	117	146	115	147	114	126	131	113	100	111	155	156	110	100
		7054	♀	+/+	30mg/kg po	149	118	146	127	103	120	116	109	112	129	128	111	114	108	105	107	126	106	151	98	173	136	117	103	161	122	125	105	116	140	105	115	161
	Figure 6G	Glucose (mg/kg)				BMS986165 30mg/kg po, daily
		ID	sex	Tyk2 genotype	BMS986065	12	13	14	15	16	17	18	19	20	21	22	23	24	25	26	27	28	29	30	31	32	33	34	35	36	37	38	39	40
		7139	♀	+/+	Vehicle	100	125	165	137	115	108	125	116	106	142	114	102	101	111	155	126	126	121	143	130	136	114	114	136	137	180	130	125	140
		7140	♀	+/+	Vehicle	112	132	180	109	123	161	117	197	176	436	-	-	-	-	-	-	-	-	-	-	-	-	-	-	-	-	-	-	-
		7141	♀	+/+	Vehicle	100	93	121	113	134	155	130	187	253	-	-	-	-	-	-	-	-	-	-	-	-	-	-	-	-	-	-	-	-
		7142	♀	+/+	Vehicle	111	113	120	101	126	126	125	148	136	145	160	147	127	121	207	180	122	105	140	188	177	115	125	144	114	132	131	133	177
		7134	♀	+/+	Vehicle	127	137	113	87	102	112	108	115	110	110	132	125	139	126	154	152	164	157	205	178	135	133	157	158	135	144	146	270	-
		7135	♀	+/+	30mg/kg po	114	158	110	116	110	123	130	110	111	114	111	119	155	125	226	177	208	164	462	-	-	-	-	-	-	-	-	-	-
		7136	♀	+/+	30mg/kg po	119	128	104	108	97	113	87	129	102	178	117	102	133	178	185	211	220	244	191	172	228	170	139	503	-	-	-	-	-
		7137	♀	+/+	30mg/kg po	110	112	110	105	128	103	111	109	116	102	110	138	121	125	116	154	181	134	122	159	156	139	203	135	139	175	173	132	180
		7138	♀	+/+	30mg/kg po	120	111	87	98	130	194	104	106	104	129	167	94	122	125	125	177	142	176	139	161	163	335	-	-	-	-	-	-	-
		NY99	♀	+/+	Vehicle	100	125	124	111	140	117	112	126	163	209	185	314	-	-	-	-	-	-	-	-	-	-	-	-	-	-	-	-	-

## Sheet: Sup_Fig_1
Source Data
	Supplemantary Figure 1b
	Supplemantary Figure 1c	Weight (g)
		ID	sex	Tyk2 genotype	4 (week-old)	5	6	7	8	9	10	11	12	13	14	15	16	16	17	18	19	20	21	22	23	24	25	26	27	28	29	30	31	32	33	34	35	36	37	38	39	40
		6155	♀	+/-	15	17.8	19.5	19.7	20.4	21.3	21.5	22.2	21.4	22.4	22.4	22.2	22.8	23	24.4	24.1	24.9	23	24.7	23.7	24.8	25.5	23.6	24.8	25.5	26.2	25	26.5	24.9	27.1	-	-	-	-	-	-	-	-
		6156	♀	+/-	16.3	19.4	20.6	20.3	20.2	21.3	21.3	21.6	21.9	23.2	22.4	22.9	22.2	23.8	-	-	-	-	-	-	-	-	-	-	-	-	-	-	-	-	-	-	-	-	-	-	-	-
		6157	♀	+/+	17.7	18.7	18.9	21.4	21.4	23.1	22.8	23.4	22.7	24.3	23	24.1	23.6	23.9	25	24.3	25.4	24	26	25.6	24.9	26.6	25.3	25	25.6	26.9	25.5	25.7	25.6	-	-	-	-	-	-	-	-	-
		6158	♀	+/+	15.5	17.2	20.6	20.1	20.8	21.8	22	23.1	23.3	24.8	23.9	24.2	23.7	24.8	25.2	25.1	25.3	24.3	25.1	24.6	24.4	24.8	24.9	25.5	25.6	25.9	22.5	25.4	24.4	26	26.6	26.4	26.5	26.1	27.5	25.7	26.1	26.8
		6159	♀	-/-	16.7	18.1	19.2	19.9	20.7	22.2	22.2	22.7	22.9	23.6	23.3	24.1	23.7	24.2	25	24.1	25.9	23.9	24.2	25	25.5	25.8	24.2	24.8	26.6	25.7	25.9	26.4	26.6	25.8	26	26.1	26.6	26.5	27.6	26	26	25.9
		6160	♀	+/+	17.4	18.9	19.4	19.9	20.9	22.2	22.1	22.5	22.8	23.2	22.8	24.4	24.7	24.8	24.1	25.2	26.4	-	-	-	-	-	-	-	-	-	-	-	-	-	-	-	-	-	-	-	-	-
		6169	♀	+/-	16.4	18.1	18.9	19.3	20.9	20.5	21.3	21.7	21.5	21.6	22.1	21.3	23.4	23.6	23.2	24	22.6	23.7	23	24.1	24.3	24.2	23.3	25.4	24.1	24.8	24.1	23.2	25.7	-	-	-	-	-	-	-	-	-
		6170	♀	+/+	15.2	16.4	17.2	17.3	18.2	17.7	18.1	18.2	19	19.4	20.1	19.9	19.9	20.6	20.5	21.8	20.4	21.7	21.4	20.8	22.6	21.2	21.6	22.7	22.8	22.3	21.9	21.6	22.7	22.6	22.7	23.2	23	22.9	22.7	22.4	22.9	23.2
		6171	♀	+/+	15.9	18.5	18.9	19.6	19.5	19.5	20.2	20.9	22	23.1	23.1	23.1	23.6	23.8	23.1	24.3	23.8	24.6	22.9	24.5	25.3	24.1	25.1	25.2	26.6	24.1	25.7	24.4	26.5	25.8	25.6	25.4	26.3	26.7	25.1	27.3	26.3	26.9
		6181	♀	+/+	9.6	15.7	15.5	20.8	21.6	22.9	22.7	23.8	23.4	24	22.8	24.5	24	24.9	26.1	24.1	25.9	24.4	24.8	27.7	25.3	25.3	27.8	27.3	26.4	27.1	27.9	26.1	27.7	26.8	27.4	27.1	27	26.4	27.6	26.6	28.6	27.1
		6182	♀	+/-	6.9	11.2	12.5	18.9	20.2	20.9	20.9	21.8	23.4	23.7	22.3	22.2	23.9	23.1	24	22.8	24.3	24.6	24.5	-	-	-	-	-	-	-	-	-	-	-	-	-	-	-	-	-	-	-
		6183	♀	+/+	11.3	16.6	14.9	19.7	20.9	21.6	22.2	22.8	22.5	23.8	22.8	23.4	-	-	-	-	-	-	-	-	-	-	-	-	-	-	-	-	-	-	-	-	-	-	-	-	-	-
		6184	♀	+/+	11.7	17.2	16.3	20.4	21.2	21.6	22	22.7	22.9	23.8	24.7	25	24	24.9	25.9	26.2	26.1	25.8	-	26.6	25.4	27.3	26.7	26.9	26.5	26.5	26.7	25.7	27	26.7	28.7	28.2	27.9	27.7	27.8	28	28.7	29.9
		6185	♀	+/+	13.8	16.7	15.9	20.7	21	22.4	22.1	23.3	23.5	24.4	24.5	24.3	25.9	26.7	26.2	25.4	25.9	26.9	25.7	-	-	-	-	-	-	-	-	-	-	-	-	-	-	-	-	-	-	-
		6186	♀	+/+	12.6	17.7	16.6	22.2	22.2	22.9	22.8	23.8	25.1	25.2	24.8	23.9	25.4	24.7	25.6	25.6	25.6	26	26.8	26	26.7	26.6	27.1	26.8	27.8	-	-	-	-	-	-	-	-	-	-	-	-	-
		6189	♀	-/-	11.6	16.8	16	20.4	20.4	21.2	21.4	22.7	23.2	23	24.2	24.1	24	25.1	25.9	25.8	26	25.3	25.5	26.2	-	-	-	-	-	-	-	-	-	-	-	-	-	-	-	-	-	-
		6191	♀	+/-	9.6	14.8	14.2	20.4	20.5	21.1	21.2	21.1	22.5	23	22.3	22.7	22.7	23.6	24.3	23.8	24.4	24.7	23.4	24	23.9	24.5	-	-	-	-	-	-	-	-	-	-	-	-	-	-	-	-
		6192	♀	+/-	8.4	13.9	14.4	19.9	21.1	22.1	22	22.8	23	24	22.9	23	24	24.4	-	-	-	-	-	-	-	-	-	-	-	-	-	-	-	-	-	-	-	-	-	-	-	-
		6193	♀	+/+	9.5	12.4	14.6	15.2	16.9	17.1	18.5	19.3	20.1	21	21.4	21.9	22.2	22.6	23	23.1	24.4	24	24	25.2	24.8	25	24.7	25.4	25.8	25	-	-	-	-	-	-	-	-	-	-	-	-
		6194	♀	-/-	10.7	14.4	17.6	18.8	19.6	20	21.4	21.4	23.4	22.6	23	23.3	24.2	23.2	23.3	23.8	24.4	25	24.7	25.3	24.6	25.7	26	26.5	26.1	25	26.6	26.7	26.8	25.7	27.7	25.5	27.7	25.4	25.8	27.2	25	26.7
		6195	♀	+/+	13.8	16.4	18.8	19.6	20.4	20.9	21.4	21.6	22.8	22.4	22.8	23.1	23.1	23.6	24.1	24.3	25.3	-	-	-	-	-	-	-	-	-	-	-	-	-	-	-	-	-	-	-	-	-
		6196	♀	+/-	14.7	18.3	19	20.3	20.7	21.1	22.4	22.5	22.9	23.2	23.2	23.7	24.3	23.9	23.9	23.8	24.1	25.1	24.6	25.2	-	-	-	-	-	-	-	-	-	-	-	-	-	-	-	-	-	-
		6197	♀	+/-	12.4	15.6	17.4	18.6	18.9	19.4	21.5	21.6	21.7	21.6	22.3	22.4	22.6	23.5	22.8	23	-	-	-	-	-	-	-	-	-	-	-	-	-	-	-	-	-	-	-	-	-	-
		6212	♀	+/-	13.2	16.9	17.6	19.7	20.4	21.2	21.3	22	22	22.7	23.1	23.1	22.3	23.3	24.3	23.7	23.6	23.7	25.2	24.7	24	25	23.5	25.7	25.1	25.5	24.1	23.9	24.9	25	25.3	-	-	-	-	-	-	-
		6213	♀	+/-	12.8	15.7	18.8	18.6	19.3	20.5	20.5	21.8	21.7	22.5	23.2	23	22.9	23.4	23.7	22.9	23	23.1	24	23.1	23	23.8	23.1	23.8	23.7	23.7	22.9	23.8	23	24.4	23.3	24.6	24.5	23.5	24.4	-	-	-
		6215	♀	-/-	13.1	17.9	16.9	20	21.2	22.4	21.8	23.5	24	23.6	23.3	23.1	23.5	24.1	24.1	23.9	25.2	23.8	24.6	24	25.4	24.4	23.9	24.6	24	24.5	24.5	24.5	25.4	25.6	26.6	25.1	26.5	24.5	24.5	26	24.7	25.7
		6216	♀	-/-	12.7	15.8	17.2	18.8	19.8	21	21	22.4	22.5	22.4	23.1	23.3	23.4	24.7	24	24.3	23.9	25	24.6	24.1	24.2	25	23.8	24.6	25.5	24.6	23.9	24.7	24.6	26	24.6	25.8	25.5	25	24.6	25.8	24.5	24.2
		6240	♀	-/-	13.5	16.6	17.4	17.6	18.9	19.1	19.8	21.2	20.6	21.2	22.7	22.3	22.6	22.8	23	23.3	23.1	22.5	23.5	23.4	23.6	23.7	23.4	23.9	24.1	22.5	23.4	23.5	22.9	24.7	23.4	23.5	23.5	23.4	23.6	23.5	25.1	24.6
		6241	♀	-/-	14.2	16.9	20	19.1	20.3	20.4	20.8	21.6	22	23.1	23.1	23.5	24	24.5	24.8	24.7	25.4	25	24.4	25.6	25.2	25.8	25.7	26.1	26.6	24.8	26.3	26.4	25	-	-	-	-	-	-	-	-	-
		6242	♀	-/-	14.9	17	18.8	18.5	20	20.7	21.1	21.9	22.6	23.2	24.6	23.6	23.8	23.9	23.7	25.3	24.3	24.4	24.3	25.1	24.2	23.9	24.4	23.7	25.4	24.6	24.2	24.6	25.3	24.6	25.6	24.4	26.8	24.6	25.9	24.9	25.1	27.1
		6243	♀	-/-	12.1	15.3	16.4	16.3	16.9	16.9	18.1	18.4	19.6	20	20.7	20.9	20.2	20.5	21.3	21.3	22	21	22.3	21.5	20.9	22.4	22.8	21.9	22.6	21.8	22.5	23.8	21.8	24.2	22.2	23.1	22.2	22.7	23.6	22	22.8	22.6
		6244	♀	-/-	11.8	14.6	17.3	17.9	18.9	19	20	20	21.4	22.1	23	22.3	23.8	22.9	24.1	23.8	23.4	23.8	25.2	23.9	24.1	23.9	26.1	25.1	24.6	23.8	25.6	24.8	25.6	25.1	25.4	25.1	25.5	24.7	25.9	25.4	26.9	27.4
		6245	♀	-/-	13.7	16.2	20	18.6	20.2	20.8	22.2	23	21.9	23	24	24.5	24.5	23.5	23.9	25	25.2	24.7	25.2	24.3	25.5	25.4	25	25.8	27.4	24.7	26.2	26	26	25.9	25.7	26.9	26.6	26.9	25.8	25.8	26.8	26.3
		6246	♀	-/-	16	19.1	18.9	18.1	19.5	20.3	20.4	22.6	22.4	23.3	23.9	23.3	23.5	24	24.6	24.9	25.2	25.4	25.4	25.4	26	25.1	26.1	27.2	26.4	26.3	25.7	27.8	26.2	27.6	25.8	27.1	26.2	27.2	26.2	26.8	26.6	27.5
		6279	♀	+/+	15.9	17.2	18.1	18.6	19.5	20.6	20.4	21.3	22	22	22.7	22.6	22.7	23.4	22.9	23.8	23.3	24	23.4	22.5	24.1	23.7	24.7	24.1	23.4	24.5	23.1	23.1	-	-	-	-	-	-	-	-	-	-
		6280	♀	+/+	12.8	15.5	17.2	18.7	19.2	19.9	21.5	23.5	22.4	23.6	22.7	23.9	-	-	-	-	-	-	-	-	-	-	-	-	-	-	-	-	-	-	-	-	-	-	-	-	-	-
		6282	♀	+/-	11.9	14.2	15.9	17.8	19.7	21.6	21.2	22.8	22.5	22.4	22.8	22.7	23.3	23.7	23.1	24.6	23.5	23.1	25.8	24	24.7	23.8	24.8	23.7	23.6	24.9	26.3	25	24	24.7	25.2	25.7	25	25.2	27	27.3	26.5	26
	Supplemantary Figure 1e	% of CD4 T cells
			Tyk2+/- 14w											Tyk2-/- 14w
		CD44lo CD64Lhi	55.9182	50.495	52.5924	38.8834	40.9574	30.9333	49.0353	48.2452	50.1786	62.9346	58.1958	45.1812	38.9378	31.9415	52.814	40.1431	49.0539	62.801	64.5666	44.331	56.5857
		CD44hi CD62Llo	20.6954	21.9327	19.5542	28.4628	21.3999	24.9104	17.312	20.7143	17.2752	11.3085	8.76879	24.2424	23.6664	26.766	19.1494	23.8609	18.9175	10.69	9.33587	13.2181	12.2098
		CD44hi CD63Lhi	3.56268	3.76932	3.6458	4.57899	2.84459	3.21724	2.46618	3.45894	2.90496	1.63629	0.879224	3.58482	2.73013	2.97195	3.03659	2.70534	2.73652	1.37935	1.28496	1.06539	1.11243
		% of CD8 T cells
			Tyk2+/- 14w											Tyk2-/- 14w
		CD44lo CD64Lhi	61.4933	41.9975	49.3189	44.1035	49.5775	38.8707	40.1182	36.0783	40.0254	61.7225	54.1074	51.7887	47.5963	40.984	40.6371	30.4895	42.4105	57.2011	65.1409	22.4792	43.0898
		CD44hi CD62Llo	8.94295	8.20168	8.84693	14.6007	8.05634	17.0447	9.66938	12.6872	9.0298	4.87639	4.86859	8.6131	8.31972	10.4996	12.2342	11.9541	8.99054	4.99017	4.01298	8.65891	6.77978
		CD44hi CD63Lhi	8.53468	9.12213	10.3169	9.56033	10.8169	8.29204	5.82748	7.171	6.65821	4.24758	3.43961	8.5443	8.13302	8.72432	8.22208	6.36654	6.70811	4.28353	3.53302	1.65809	3.59308

## Sheet: Sup_Fig_2
Source Data
	Supplemantary Figure 2A	% of Thymocyte	6w Tyk2+/-									6w Tyk2-/-
		B cell	0.261112	0.312584	0.248864	0.310273	0.495352	0.188178	0.161358	0.195484	0.208676	0.176972	0.172481	0.296109	0.170584	0.155538	0.190131	0.228417
		DN	2.04505	2.3899	2.61168	2.87921	2.82429	4.48528	4.76099	5.53645	2.60317	1.86501	2.63078	3.45158	2.74897	5.76089	2.35459	2.53568
		DP	81.8517	78.6393	80.2455	73.8854	73.7137	78.0297	75.2642	75.355	74.0093	82.3456	78.0276	69.332	71.8022	75.6633	80.8264	75.147
		CD4+CD8-	12.324	13.5799	12.589	16.8878	17.2536	12.0345	13.2626	13.321	17.9502	11.9764	14.257	19.271	19.2363	12.449	12.6203	16.8447
		CD4-CD8+	2.86372	4.51113	3.81388	5.47635	5.12968	4.60483	5.92594	4.71288	4.79955	3.13622	4.44271	7.07731	5.53241	5.27265	3.57412	4.81729
		γδ T	0.44304	0.487019	0.417914	0.510913	0.545061	0.628293	0.595999	0.845287	0.401112	0.395431	0.433403	0.558133	0.473795	0.66863	0.40651	0.407215
		% of Thymocyte	11w Tyk2+/-									11w Tyk2-/-
		B cell	0.262839	0.295177	0.417202	0.269316	0.365235	0.802058	0.407041	0.379755	0.33327	0.428344	0.496423	0.426819	0.322548	0.387423	0.539328	0.80137	0.523888	0.262409
		DN	2.23278	2.3352	2.25289	2.0238	1.91291	2.97532	1.56242	2.35266	1.9279	2.46997	2.20681	2.51968	1.61796	2.09215	2.30569	2.86116	2.14479	1.97762
		DP	74.1812	75.3379	69.0608	80.3321	82.9156	72.9536	76.965	79.0199	82.2439	74.3472	75.1679	75.637	81.653	80.0271	77.8001	72.3495	74.7582	82.4256
		CD4+CD8-	17.2321	15.9057	20.3833	13.0651	11.2235	17.5683	15.6058	13.6119	11.6718	16.6833	16.4486	14.9562	12.5334	12.7179	14.8769	18.0322	15.5743	11.4213
		CD4-CD8+	5.27497	5.19309	6.79576	3.8148	3.13853	5.32152	4.79648	4.36434	3.63749	5.29101	4.79656	5.62118	3.46	4.2233	3.90686	5.21597	6.29805	3.73405
		γδ T	0.552635	0.64533	0.684741	0.451591	0.401831	0.61673	0.487715	0.42081	0.311122	0.496055	0.60259	0.578763	0.367085	0.48863	0.525499	0.695896	0.554705	0.342841
		% of Thymocyte	14w Tyk2+/-											14w Tyk2-/-
		B cell	0.586062	0.881419	1.38143	1.68447	2.40324	1.93957	1.10324	1.9302	1.10583	1.98588	1.2604	1.32761	0.72189	1.47072	0.569181	0.82185	1.09502	1.47139	0.705491	1.17205	1.63715	0.842228
		DN	3.40285	2.90737	5.37501	2.59082	3.25632	3.11118	2.39459	3.11636	3.45157	4.83813	4.03989	3.37926	2.72512	3.62349	1.27942	2.34764	4.63595	3.5246	5.38995	3.68413	2.82391	2.6635
		DP	77.6439	78.6443	62.1207	73.3203	67.317	68.702	73.3752	65.6215	74.8608	65.6881	76.5573	73.6172	77.5722	72.2374	88.3754	72.8754	67.0899	72.3102	74.2438	71.5558	65.4615	74.0656
		CD4+CD8-	13.5974	12.9585	22.2296	16.3916	20.1528	19.3764	16.4588	19.117	15.4066	20.2456	13.0587	14.8828	13.7695	15.9633	7.33981	16.8443	17.0919	15.8755	13.3625	17.2214	21.7576	17.0808
		CD4-CD8+	4.30815	4.20175	8.05638	5.41228	6.18406	6.22607	5.61903	8.33987	3.96962	4.93561	4.15954	6.3637	4.78479	6.00179	2.1059	6.03499	7.82278	5.5114	5.43176	4.50049	6.87554	4.60703
		γδ T	0.432764	0.383516	0.795775	0.534227	0.583288	0.52088	0.611501	0.913363	0.642476	1.20285	0.665527	0.391172	0.402942	0.664967	0.277148	0.595395	1.24035	0.704077	0.48496	0.889229	0.624833	0.641374
	Supplemantary Figure 2B	# of Splenocyte	6w Tyk2+/-									6w Tyk2-/-
		CD4 T	1.64328e+07	1.58705e+07	1.35171e+07	1.11967e+07	1.2552e+07	1.35028e+07	1.23837e+07	9.04368e+06	14059683	1.24199e+07	1.09843e+07	8.70427e+06	9.21905e+06	1.87896e+07	1.94127e+07	7.75266e+06
		CD8 T	5.41464e+06	5.78357e+06	4.95644e+06	4.97051e+06	5.54266e+06	4.70233e+06	4.8813e+06	3.59035e+06	4.97576e+06	4.58963e+06	5.69297e+06	4.42191e+06	4.23258e+06	7.42561e+06	6.11965e+06	3.2542e+06
		γδ T	708107	571173	669304	632345	682276	519004	594143	399991	808381	643546	606104	425018	498945	722488	929463	499954
		B cell	17466879	1.58648e+07	2.24142e+07	1.66112e+07	1.67649e+07	1.17109e+07	1.14251e+07	1.12804e+07	2.10153e+07	1.71812e+07	1.83947e+07	1.21814e+07	1.12118e+07	1.39202e+07	2.43446e+07	11880795
		# of Splenocyte	11w Tyk2+/-									11w Tyk2-/-
		CD4 T	2.28189e+07	1.71198e+07	2.08604e+07	2.37873e+07	2.63253e+07	2.06282e+07	2.00196e+07	1.98082e+07	2.37728e+07	1.33331e+07	1.45985e+07	1.74372e+07	22637473	3.03098e+07	43545313	1.55226e+07	14433679	1.85202e+07
		CD8 T	8.25803e+06	8.05259e+06	9.73152e+06	1.1387e+07	1.23776e+07	9.89239e+06	9.24411e+06	9.78149e+06	8.99438e+06	6.09211e+06	5.96825e+06	8.24259e+06	8.58871e+06	13649965	1.67758e+07	7.7302e+06	7.32369e+06	8.21024e+06
		γδ T	1.14801e+06	1.00049e+06	972744	1.03311e+06	1.47741e+06	925654	1.19401e+06	789236	857364	816283	654997	915436	1.03066e+06	1.58805e+06	2.11358e+06	874758	682673	748086
		B cell	3.30399e+07	1.54612e+07	1.92196e+07	2.29309e+07	2.9756e+07	2.58446e+07	3.16336e+07	1.939e+07	2.65926e+07	1.40407e+07	7.87381e+06	8.71889e+06	3.18837e+07	3.72344e+07	5.65692e+07	2.72827e+07	1.32595e+07	2.36021e+07
		# of Splenocyte	14w Tyk2+/-												14w Tyk2-/-
		CD4 T	2.37016e+07	1.96507e+07	1.46957e+07	2.15419e+07	2.2764e+07	23966012	2.3007e+07	1.79087e+07	2.11381e+07	1.86525e+07	2.27421e+07	2.43952e+07	2.48913e+07	2.36975e+07	2.62606e+07	1.77314e+07	1.90887e+07	1.41658e+07	7.60416e+06	19906205	1.79043e+07	1.998e+07
		CD8 T	6.84746e+06	7.48074e+06	7.01843e+06	9.8409e+06	1.03356e+07	1.16061e+07	1.32439e+07	1.15958e+07	1.64477e+07	9.31178e+06	1.01292e+07	1.20155e+07	6.75938e+06	8.97649e+06	9.13269e+06	6.91045e+06	1.15636e+07	1.05378e+07	6.32529e+06	9.05195e+06	8.19496e+06	1.0004e+07
		γδ T	1.09944e+06	1.57635e+06	1.26628e+06	1.30039e+06	1.1576e+06	1234815	1.46388e+06	1.45823e+06	2.03334e+06	889809	1.25517e+06	1.41192e+06	919761	1.07451e+06	1.24212e+06	993484	1.00067e+06	1.15821e+06	783230	911941	922577	882887
		B cell	4.69188e+07	5.27861e+07	3.12357e+07	41352776	4.23908e+07	4.6711e+07	5.33009e+07	3.11719e+07	3.87301e+07	2.6905e+07	3.11791e+07	3.50327e+07	2.32172e+07	2.8195e+07	36360566	2.62812e+07	4.23634e+07	2.36866e+07	21618094	2.4901e+07	2.81798e+07	2.32794e+07
		% of Splenocyte	6w Tyk2+/-									6w Tyk2-/-
		CD4 T	33.0808	33.2504	25.8759	28.0739	28.9584	35.966	32.4608	29.0839	26.8265	27.289	25.5099	28.8101	30.4349	37.1037	29.8211	25.7776
		CD8 T	10.9001	12.1172	9.48815	12.4628	12.7873	12.5251	12.7951	11.5463	9.49398	10.0843	13.2214	14.636	13.9731	14.6633	9.40081	10.8202
		γδ T	1.42548	1.19667	1.28125	1.5855	1.57406	1.38241	1.5574	1.28635	1.54243	1.41399	1.40762	1.40676	1.64717	1.4267	1.42781	1.66235
		B cell	35.1624	33.2385	42.9076	41.65	38.6778	31.1931	29.9481	36.2771	40.0982	37.7503	42.72	40.3191	37.0138	27.4882	37.3974	39.5037
		% of Splenocyte	11w Tyk2+/-									11w Tyk2-/-
		CD4 T	27.2197	32.0322	33.3268	34.6976	32.5649	28.8477	27.0333	33.3352	33.583	31.8816	41.5922	41.4149	29.4853	32.1907	31.3298	24.4017	34.5945	31.0483
		CD8 T	9.85067	15.067	15.5472	16.6097	15.3114	13.8341	12.4827	16.4613	12.7061	14.5672	17.004	19.5768	11.1868	14.497	12.0698	12.152	17.5534	13.7641
		γδ T	1.36941	1.87199	1.55407	1.50696	1.82759	1.29449	1.61233	1.32821	1.21117	1.95187	1.86614	2.17424	1.34244	1.6866	1.52067	1.37513	1.63622	1.25413
		B cell	39.412	28.929	30.7054	33.4484	36.8087	36.1425	42.7162	32.6315	37.5664	33.5736	22.4331	20.7081	41.5284	39.545	40.7002	42.8887	31.7803	39.5679
		% of Splenocyte	14w Tyk2+/-												14w Tyk2-/-
		CD4 T	21.7937	15.6851	18.4285	23.7693	24.1726	23.3378	20.772	23.2191	21.5163	27.5744	26.8398	26.1938	30.5704	26.073	24.9368	22.8781	21.2333	23.2728	17.2721	30.6947	25.8968	29.7362
		CD8 T	6.29628	5.97109	8.80114	10.8584	10.9751	11.3019	11.9574	15.0342	16.742	13.7658	11.9542	12.9014	8.30155	9.87633	8.67231	8.91627	12.8628	17.3123	14.3672	13.9578	11.8532	14.8889
		γδ T	1.01094	1.25823	1.58792	1.43485	1.22924	1.20245	1.32168	1.89063	2.06972	1.31542	1.48133	1.51601	1.12961	1.18222	1.17951	1.28185	1.1131	1.90281	1.77903	1.40618	1.33441	1.314
		B cell	43.1421	42.1336	39.1696	45.6286	45.0139	45.4865	48.1232	40.4151	39.4231	39.7742	36.797	37.6154	28.5143	31.0213	34.5276	33.9095	47.123	38.9144	49.1033	38.3964	40.7593	34.6466
	Supplemantary Figure 2D	# of CD4 T cells in the PLN
		Week-old	Tyk2+/-											Tyk2-/-
		6w	83129.5	135672	173278	438757	571510	130458	236428	178958	235910			80352.5	243168	224640	24881.1	168780	272067	309494
		11w	302624	252302	353191	530416	178355	90927.4	245290	380989	623210	263485	363947	237441	216269	40133.8	587780	231253	276064	75448.4	182319	863397	448271	307149
		14w	648599	862331	593979	645274	828407	725947	329383	753902	237473	1186576	281606	1.24755e+06	1.21587e+06	930570	754161	374937	262998	655803	1.1315e+06	347469	287649	347450
		24w												1.23279e+06	867986	877014
		% of CD4 T cells in the PLN
		Week-old	Tyk2+/-											Tyk2-/-
		6w	35.2611	40.3673	40.656	43.4185	44.7971	37.5818	42.3524	46.5303	43.9476			35.734	40.1899	41.0989	38.3998	42.1953	50.6639	42.2727
		11w	38.7308	36.3054	47.7565	38.3481	39.614	20.6085	40.0802	44.3413	45.3415	46.35	46.8907	34.7183	37.6318	37.5448	40.1668	37.831	38.9007	28.3127	42.8182	43.293	40.9215	45.92
		14w	41.9529	45.3116	38.1217	43.911	46.312	49.677	42.8221	39.5194	45.1026	46.4645	45.4301	47.0836	45.5409	45.5767	45.8295	42.0404	32.6061	44.7225	44.6682	47.8328	35.823	38.1117
		24w												33.65	33.45	33.5
		# of CD4 T cells in the Pancreas
		Week-old	Tyk2+/-											Tyk2-/-
		6w	60662.4	23009.7	365766	86974	502.71	11445.9						21592.3	21347.1	33345.8	80073.1	11026.1	4200.96
		11w	427897	673835	600712	809061	441927							813423	371745	288153	509624	309205	365199	226289	373580	165941
		14w	365240	1.54355e+06	447243	473911	253489	550593	829984	825614	1.02256e+06	1.46018e+06	1.09065e+06	171703	162115	69131.1	55220.3	219841	56672.3	649010	591210	593624	127752	97786.9	644975	665426	548023	1.19722e+06
		24w												458015	703878	2.34599e+06	1.52204e+06	1.44499e+06	186567	1.98166e+06	1.72466e+06
		% of CD4 T cells in the Pancreas
		Week-old	Tyk2+/-											Tyk2-/-
		6w	13.6	7.63	26.25	13.66	4.46	11.21						9.06	7.28	9.12	11.36	8.68	7.11
		11w	30.1477	29.5681	23.5074	33.9309	23.5725							30.5018	27.2522	26.842	29.498	32.8486	28.9435	31.3639
		14w	37.22	42.16	39.49	40.35	32.22	32.52	34.78	36.29	35.05	41.85	36.16	33.1	39.06	36.45	16.81	28.99	26.62	37.94	37.41	40.32	34.85	21.3	38.07	39.51	30.56	35.57
		24w												33.33	55.96	53.73	53.22	58.62	22.12	36.05	34.2
	Supplemantary Figure 2E	# of γδ T cells in the PLN
		Week-old	Tyk2+/-											Tyk2-/-
		6w	1520.16	2120.17	2724.02	6771.75	7541.21	2088.94	4137.8	2982.63	3963.33			1041.46	3554.2	3154.5	407.888	2704.49	4443.59	4865.54
		11w	4894.7	4479.84	4457.09	11775.1	3146.3	1669.29	3883.39	5751.79	7258.01	3123.91	4398.6	4397.39	2917.02	597.749	10465.7	4126.37	4677.72	1131.16	2427.36	15643	6495.14	4151.86
		14w	11013.6	10668.7	8377.73	8915.48	9384.95	9096.45	4338.26	10564.6	3518.81	14581.9	3282.35	14387.1	16236	11168.6	9394.45	5416.1	4134.21	7405.22	15224.6	4424.01	4417.31	4949.06
		24w												16957.7	14214.2	12904.8
		% of γδ T cells in the PLN
		Week-old	Tyk2+/-											Tyk2-/-
		6w	0.644805	0.630823	0.639132	0.670119	0.591107	0.601775	0.741223	0.775505	0.738327			0.463154	0.587425	0.577129	0.629505	0.676127	0.82748	0.664567
		11w	0.626441	0.644636	0.602663	0.851318	0.698819	0.378341	0.634542	0.669422	0.528054	0.55	0.566713	0.642979	0.507577	0.55919	0.71519	0.675037	0.659147	0.424478	0.570073	0.784383	0.592924	0.62
		14w	0.712383	0.560593	0.537685	0.6067	0.524665	0.622476	0.564005	0.553794	0.668316	0.571005	0.529526	0.542978	0.608127	0.547004	0.570889	0.607287	0.512552	0.504999	0.601025	0.609013	0.55012	0.542862
		24w												0.46	0.55	0.49
		# of γδ T cells in the Pancreas
		Week-old	Tyk2+/-											Tyk2-/-
		6w	10798.5	3968.45	13328.3	15760.8	251.35	1019.93						6188.88	4269.42	5833.33	11505.8	1905.75	873.8
		11w	27000.7	49854.5	80229.2	39539.6	45096.3							71444.6	33385.6	22042.8	42245.9	10169.5	15902	10533.2	23049.7	7344.94
		14w	25281.5	63473.6	27539.1	33509.3	22353.3	26355.8	27599.9	21060.8	21283.3	24024.8	42291.1	18349.7	12153.5	5928.9	13578.8	17308	2583.13	16361.2	19948.8	29629.8	10133.6	12318.7	25444.3	16350.4	33858.3	45554.3
		24w												24427.5	13863.3	38792	38893.7	17202.3	22388.1	53341.6	46277.5
		% of γδ T cells in the Pancreas
		Week-old	Tyk2+/-											Tyk2-/-
		6w	2.42	1.32	0.96	2.47	2.23	1						2.6	1.46	1.6	1.63	1.5	1.48
		11w	1.90235	2.18763	3.13957	1.65823	2.40545							2.67904	2.44747	2.05333	2.44527	1.08036	1.2603	1.45991
		14w	2.58	1.73	2.43	2.85	2.84	1.56	1.16	0.93	0.73	0.69	1.4	3.54	2.93	3.13	4.13	2.28	1.21	0.96	1.26	2.01	2.76	2.68	1.5	0.97	1.89	1.35
		24w												1.78	1.1	0.89	1.36	0.7	2.65	0.97	0.92
	Supplemantary Figure 2F	# of B cells in the PLN
		Week-old	Tyk2+/-											Tyk2-/-
		6w	79494.7	79390.5	103766	208110	275409	105650	135443	74548.6	99859			70655.7	170375	139045	18940.2	99431.7	73603.5	139618
		11w	232254	226366	156812	398455	130684	221692	153565	196308	312393	148128	161128	216832	179432	27287.8	405224	168362	209493	86439.5	103716	403284	304931	147844
		14w	326877	367055	434400	373876	449139	290351	185048	414919	92073.7	429941	136169	530342	526481	430614	352318	217007	135776	331588	562552	105577	214324	194101
		24w												1.52586e+06	1.20097e+06	1.18362e+06
		% of B cells in the PLN
		Week-old	Tyk2+/-											Tyk2-/-
		6w	33.7193	23.6214	24.3464	20.5941	21.5875	30.4354	24.2625	19.3832	18.6027			31.4217	28.159	25.4388	29.2309	24.8581	13.7063	19.07
		11w	29.7247	32.5733	21.2033	28.8076	29.0259	50.2459	25.0923	22.8473	22.7281	26.06	20.7597	31.7048	31.2221	25.5275	27.6916	27.5426	29.52	32.4372	24.3581	20.2217	27.8363	22.1
		14w	21.1432	19.2871	27.8799	25.4423	25.1091	19.8689	24.0575	21.75	17.4873	16.8358	21.9674	20.0155	19.7196	21.0903	21.41	24.3322	16.8333	22.6126	22.2079	14.5339	26.6913	21.2909
		24w												41.65	46.28	45.21
		# of B cells in the Pancreas
		Week-old	Tyk2+/-											Tyk2-/-
		6w	47005.4	30182	431696	94307.6	50.27	7252.82						15506.6	35630.2	89763.7	142747	4356.01	5394.03
		11w	385721	609880	842550	411184	513090							663912	324302	246638	433327	213498	333202	154765
		14w	256300	815518	221248	218408	210773	511392	708825	680887	782218	893308	920249	100980	73022.8	38518.2	98264.9	263375	80687.6	479288	458591	330173	68247.5	100779	394497	400636	439880	985511
		24w												137405	151236	588346	484875	334216	277612	2.07893e+06	1.96183e+06
		% of B cells in the Pancreas
		Week-old	Tyk2+/-											Tyk2-/-
		6w	10.54	10	30.98	14.81	0.45	7.1						6.51	12.15	24.55	20.24	3.43	9.13
		11w	27.1762	26.7617	32.9711	17.2445	27.3684							24.8955	23.7743	22.9748	25.0818	22.6811	26.4076	21.4505
		14w	26.12	22.28	19.53	18.6	26.79	30.21	29.7	29.93	26.81	25.6	30.51	19.47	17.59	20.31	29.92	34.73	37.9	28.02	29.02	22.42	18.62	21.95	23.29	23.79	24.53	29.28
		24w												10	12.02	13.48	16.95	13.56	32.92	37.82	38.9

## Sheet: Sup_Fig_3
Source Data
	Supplemantary Figure 3A	% of CD4 T cells in the pancreas
		6 weeks old	Tyk2+/- 6w				Tyk2-/- 6w
		CD44lo CD62Lhi	2.86	5.23	17.57	3.05	5.94	2.82	0.61	5.06
		CD44hi CD62Llo	30.48	20.23	8.94	51.25	25.1	32.04	41.52	44.94
		CD44hi CD62Lhi	1.9	1.41	0.26	1.31	1.15	0.7	0	2.43
		11 weeks old	Tyk2+/- 11w					Tyk2-/- 11w
		CD44lo CD62Lhi	8.53	9.94	9.16	20.2	9.31	1.25	1.67	7.92	6.03	25.84	17.02	16.79
		CD44hi CD62Llo	23.76	34.52	37.67	18.46	27.35	27.95	36.68	29.67	37.55	12.33	24.5	24.07
		CD44hi CD62Lhi	1.3	2.25	2.55	0.97	2.46	0.22	2.34	1.73	2.71	1.01	2.3	1.1
		14 weeks old	Tyk2+/- 14w								Tyk2-/- 14w
		CD44lo CD62Lhi	31.99	42.58	24.98	37.32	26.49	26.68	29.07	38.48	25.99	29.32	27.05	5.12	30.61	18	33.68	41.58	38.12	44.5	10.92	32.53
		CD44hi CD62Llo	23.58	16.8	35.94	24.35	29.42	5.64	6.44	4.34	37.75	32.52	39.73	58.89	27.81	13.6	5.01	4.37	28.91	13.51	43.85	13.95
		CD44hi CD62Lhi	1.85	1.76	2.47	1.94	2.24	0.56	0.58	0.37	2.19	1.79	2.81	1.26	3.43	1.01	0.36	0.5	4.37	2.14	8.72	1.12
		% of CD8 T cells in the pancreas
		6 weeks old	Tyk2+/- 6w					Tyk2-/- 6w
		CD44lo CD62Lhi	3.7	5.88	28.6	5.44	5.26	11.76	11.11	0	22.22	0	13.04
		CD44hi CD62Llo	11.11	7.35	1.58	32.65	15.79	0	14.81	27.45	13.89	0	4.35
		CD44hi CD62Lhi	0	0	0	1.36	0	0	0	1.96	2.78	0	0
		11 weeks old	Tyk2+/- 11w					Tyk2-/- 11w
		CD44lo CD62Lhi	10.38	11.2	12.57	17.95	19.33	2.5	6.39	7.68	6.36	34.32	24.66	18.81
		CD44hi CD62Llo	6.6	10.61	11.35	4.62	8.82	16	12.11	9.15	12.21	1.45	3.88	0.51
		CD44hi CD62Lhi	0.31	0.86	1.82	0.45	2.38	0	1.98	0.6	1.39	0.39	1.31	0.57
		14 weeks old	Tyk2+/- 14w								Tyk2-/- 14w
		CD44lo CD62Lhi	29.23	34.29	30.07	30.74	22.42	36.12	33.01	39.26	33.67	23.83	28.13	10	32.13	32.35	46.27	50.36	41.24	51.66	15.44	26.75
		CD44hi CD62Llo	15.85	11.07	8.14	13.39	14.07	0.51	0.73	0.63	15.59	15.83	19.63	40.77	9.55	1.37	0.67	0.43	7.6	2.94	12.35	2.5
		CD44hi CD62Lhi	2.27	1.8	0.2	2.43	5.52	0.1	0.15	0.1	2.99	2.82	2.3	3.08	6.02	1.37	0	0.03	0.94	0.15	2.61	0.4
	Supplemantary Figure 3B	% of parent cells in the pancreas
			Tyk2+/- 11w					Tyk2-/- 11w
		CD4+ IFN-γ+	25.64	21.88	19.28	37.07	23.74	20.48	17.1	28.45	33.57	26.25
		CD4+ IL-17A+	0.98	0.86	1.51	1.46	2.59	2.81	0.37	0.77	2.86	0.82
		CD8+ IFN-γ+	43.14	43.45	37.5	67.43	39.19	29.63	41.86	37.68	75.79	34.91
		CD8+ IL-17A+	0	0	0	0	1.35	3.7	2.33	0.72	1.05	0.23
		γδ IFN-γ+	5.11	9.35	6.6	14.34	6.38	15.15	9.85	14.29	7.49
		γδ IL-17A+	27.27	29.5	38.68	13.95	14.78	33.33	8.33	4.76	11.76
			Tyk2+/- 14w											Tyk2-/- 14w
		CD4+ IFN-γ+	19.19	16.78	24.7	15.55	20.22	25.34	18.2	21.86				21.15	20.61	22.93	32.16	11.01	25.11	17.14	12.9	32.23	20.12	19.62	29.64
		CD4+ IL-17A+	0.8	0.27	0.92	0.82	1.14	0.45	0.35	0.63				1.15	0.72	0.59	3.51	0.7	0.26	0.83	4.3	0.59	0.29	1.39	0.77
		CD8+ IFN-γ+	65.34	57.46	54.12	49.83	46.67	54.78	49.81	24.35				52.56	59.77	56.49	76.92	26.09	40.63	36.36	59.09	53.15	43.16	49.66	38.46
		CD8+ IL-17A+	0.54	0	0.13	0.34	0	0	0	0.15				0	0	0	0	0	0	0.65	0	0	0.12	0.69	0.19
		γδ IFN-γ+	13.35	20.57	20.21	19.31	14.23	21.77	19.25	20.55	6.06	6.4	13.64	14.36	11.58	18.9	15.06	12.73	27.59	9.76	14.39	10.24	20.55	17.14	12.99	8.98	6.78	8.52
		γδ IL-17A+	15.72	10.64	10.1	4.28	26.59	11.29	11.8	13.7	9.09	10.4	11.5	22.65	14.15	17.72	13.25	29.09	27.59	4.88	9.35	12.6	8.22	20	11.69	10.16	16.95	18.68
	Supplemantary Figure 3C	% of CD4 T cells in the PLN
		6 weeks old	Tyk2+/- 6w						Tyk2-/- 6w
		CD44lo CD62Lhi	34.0256	28.4583	22.1549	29.4028	31.0659	30.0473	35.6577	29.9844	25.3544	26.2922	44.8354	37.0325
		CD44hi CD62Llo	15.106	15.4633	14.416	13.9049	15.0305	9.32337	10.6174	14.3057	17.6469	13.8092	8.28091	8.62402
		CD44hi CD62Lhi	2.27691	2.26836	1.85703	1.85808	2.61981	0.897535	2.145	2.82496	1.94848	1.70665	1.10461	1.14029
		11 weeks old	Tyk2+/- 11w						Tyk2-/- 11w
		CD44lo CD62Lhi	13.9212	20.2828	17.4319	30.6973	33.8748	18.9509	13.62	18.6166	13.4225	44.7927	39.0707	44.1622	14.6364
		CD44hi CD62Llo	15.6418	15.0158	15.391	13.7164	10.5879	15.9731	17.4744	16.0718	15.3059	15.2791	14.4642	11.9317	13.3858
		CD44hi CD62Lhi	1.09939	1.60772	1.90828	2.06485	0.958548	2.75358	1.64784	2.03944	1.42321	1.86792	2.60638	1.64574	1.00355
		14 weeks old	Tyk2+/- 14w																		Tyk2-/- 14w
		CD44lo CD62Lhi	44.9624	54.0461	46.1233	45.7546	52.1597	55.7962	58.5702	57.6405	35.9663	35.4078	25.0325	28.4315	27.804	41.7494	42.2346	29.0005	22.6479	29.0309	39.0425	40.1136	44.5995	35.8149	56.81	39.5556	33.1355	32.8179	32.0302	34.5218	54.3072	43.7506	24.4834	27.7496	20.3791
		CD44hi CD62Llo	11.8575	11.6899	7.03858	10.5624	11.3453	12.1759	8.94797	9.24653	14.0496	15.5223	14.5569	10.8254	13.6872	13.9191	8.9278	12.7104	13.447	7.94325	11.8656	11.1032	13.022	11.338	9.3625	18.1742	13.9806	11.4635	17.7052	10.6961	11.1676	8.4389	14.1624	11.0149	11.0127
		CD44hi CD62Lhi	1.15977	1.44043	1.26719	1.89476	1.69782	1.82613	1.24663	1.69524	1.81182	2.4148	1.7686	1.6705	1.61581	2.17597	1.26597	1.08629	1.6115	0.840846	1.50518	1.64787	2.25045	1.73292	1.3725	3.08668	2.45922	1.89747	2.36501	2.08421	1.51534	1.26683	1.25475	1.19058	1.17236
		% of CD8 T cells in the PLN
		11 weeks old	Tyk2+/- 11w						Tyk2-/- 11w
		CD44lo CD62Lhi	3.46562	5.44952	4.95817	7.89923	14.0795	5.25455	5.90547	6.75485	4.27336	16.9723	10.0806	19.6443	3.57315
		CD44hi CD62Llo	12.9111	12.5795	13.4618	12.6453	8.24527	12.3126	13.56	13.4772	12.2266	11.1325	11.3004	7.03037	11.3713
		CD44hi CD62Lhi	2.18809	2.37206	3.22315	4.49817	3.60917	1.95694	2.84956	3.04673	2.27234	5.99604	4.40238	4.491	2.12458
		14 weeks old	Tyk2+/- 14w																		Tyk2-/- 14w
		CD44lo CD62Lhi	19.889	35.9441	29.0931	29.0067	22.117	29.7126	28.2852	26.4194	6.86555	9.98454	5.67445	6.00872	5.76923	12.7256	10.0895	7.66511	5.46438	5.5547	14.3821	16.5469	24.3447	21.0334	26.1754	9.29165	7.11469	7.74701	11.3146	9.62574	19.7847	10.2318	5.54052	7.19325	5.09356
		CD44hi CD62Llo	8.7217	6.49752	4.78168	7.27063	7.87175	8.43648	7.93364	9.33384	9.30391	8.92893	11.9812	11.4325	13.3002	7.48195	6.22799	7.35309	11.055	7.43961	8.48907	8.1281	8.32368	6.20891	7.28455	10.0112	8.85469	12.1198	11.7382	12.5481	6.24196	5.27884	10.0135	7.15884	9.04366
		CD44hi CD62Lhi	2.09694	2.48409	1.51756	2.17391	2.32297	5.72628	4.28712	4.95079	1.00804	1.93639	4.23152	3.14261	4.73373	1.97653	1.50072	1.38326	2.84941	1.33867	1.17558	1.59911	2.17958	1.51036	4.2767	2.17095	1.4152	3.96429	4.70074	4.43476	1.99485	1.1917	1.62382	1.78971	1.82952
	Supplemantary Figure 3D	% of CD4 T cells in the iLN
		6 weeks old	Tyk2+/- 6w						Tyk2-/- 6w
		CD44lo CD62Lhi	41.05	73.28	63.44	59.31	52.37	42.65	56.99	58.77	39.83	50.25	48.36
		CD44hi CD62Llo	6.61	6.41	7.95	7.44	8.94	9.54	7.29	6.96	11.04	7.48	7.44
		CD44hi CD62Lhi	1.46	1.24	1.59	1.36	1.38	1.52	1.23	0.99	1.61	0.8	0.82
		% of CD8 T cells in the iLN
		6 weeks old	Tyk2+/- 6w						Tyk2-/- 6w
		CD44lo CD62Lhi	50.39	55.81	56.94	49.32	35.39	32.07	47.1	43.16	43.16	30.2	37	36.21
		CD44hi CD62Llo	4.6	2.84	4.45	5.2	11.97	13.17	4.61	4.8	4.8	12.42	6.8	7.63
		CD44hi CD62Lhi	7.43	3.88	7.14	6.13	8.13	8.28	5.15	4.77	4.77	7.38	4.16	3.88
	Supplemantary Figure 3E	% of parent cells in the iLN
			Tyk2+/- 6w				Tyk2-/- 6w
		CD4+ IFNγ+	0.37	0.77	1.1	0.9	1.34	0.82	0.52	0.92	0.78
		CD4+ IL17A+	0.09	0.09	0.13	0.13	0.21	0.2	0.12	0.19	0.25
		CD8+ IFNγ+	17.26	26.2	14.18	12.83	17.52	17.03	17.62	12.89	12.9
		CD8+ IL17A+	0.03	0.03	0.07	0.05	0.08	0.03	0.05	0.07	0.07
	Supplemantary Figure 3F	% of IFN-γ+ of CD4 T cells in the PLN
			Tyk2+/-														Tyk2-/-
		6w	1.31687	1.7341	1.19427	2.67978	1.54821	0.619835	1.47568	0.644351	0.776116						1.03836	1.2352	2.49912	2.06379	0.705693	0.908277	0.941649
		11w	0.810983	1.08047	1.54886	2.124	2.75015	0.643692	0.767635	0.590755	0.694696						1.59145	0.857434	1.41455	1.19739	0.504451	2.2449	1.30208	0.705498	0.947657	1.10105
		14w	1.22929	1.40207	1.27488	1.58984	1.44664	1.79099	1.10655	0.887982	1.46632	1.27646	0.980336	1.46632	1.27646	0.980336	1.74227	2.27523	1.26482	1.77151	0.8618	1.9719	1.21559	1.70002	0.993976	1.94029	1.78457	0.993976	1.94029	1.78457
		% of IL-17A+ of CD4 T cells in the PLN
			Tyk2+/-														Tyk2-/-
		6w	0.288066	0.289017	0.398089	0.665124	0.390101	0.27745	0.313024	0.18566	0.156475						0.461494	0.411734	0.563182	0.562852	0.161301	0.196868	0.253165
		11w	0.225917	0.198807	0.535061	0.229621	0.564764	0.184855	0.165975	0.392334	0.0940734						0.166271	0.188926	0.17321	0.341479	0.281899	0.510204	0.204613	0.18928	0.173984	0.337418
		14w	0.343786	0.175259	0.429296	0.375894	0.205978	0.378508	0.234722	0.132687	0.370997	0.501803	0.232866	0.370997	0.501803	0.232866	0.128041	0.330062	0.263505	0.237841	0.228429	0.206212	0.202598	0.0540916	0.240964	0.32447	0.329977	0.240964	0.32447	0.329977
	Supplemantary Figure 3G
			Tyk2+/-							Tyk2-/-
		6-7w	3.67	2.05	3.37	4	3.41	4.13		4.99	3.08	3.86	3.86	4.33	3.22
		10-12w	4.69	7.65	15	7.66	4.9	3.34	3.53	5.05	7.88	3.93	3.68	2.65	3.6

## Sheet: Sup_Fig_4
Source Data
	Supplemantary Figure 4B	% CD44hi divided cells in the iLN
		Recipient → Donor
		+/- → +/-	+/- → -/-	-/- → +/-	-/- → -/-	+/- → -/- (10d)	+/- → 24w -/-	-/- → +/- (10d)	-/- → 24w +/-
		0.57	0.82	1.35	0.86	4.2	3.19	5.94	0.65
		1.18	0.42	1.19	0.85	9.38	1.58	4.05	1.28
		0.59	0.97	2.57	1.1	1.8	1.35	6.78	0
		0.96	0.65	1.97	0	3.97		4.57	4.98
		1.92		2.48		3.46		7.97	2.63
		2.17		3.27		3.35		5.4
				1.24		7.08
				2.08
	Supplemantary Figure 4C	Glucose (mg/dl)				Week-old
		ID	sex	NY8.3 Tg	Tyk2 genotype	5	6	7	8	9	10	11	12	13	14	15	16	17	18	19	20	21	22	23	24	25	26	27	28	29	30
		NY49	♀	+	+/+	145	133	176	184	256	-	-	-	-	-	-	-	-	-	-	-	-	-	-	-	-	-	-	-	-	-
		NY58	♀	+	+/+	115	107	152	163	162	226	163	290	-	-	-	-	-	-	-	-	-	-	-	-	-	-	-	-	-	-
		NY59	♀	+	+/+	152	156	178	164	200	478	-	-	-	-	-	-	-	-	-	-	-	-	-	-	-	-	-	-	-	-
		NY62	♀	+	+/-	109	145	161	207	159	218	238	264	-	-	-	-	-	-	-	-	-	-	-	-	-	-	-	-	-	-
		NY69	♀	+	-/-	122	134	205	240	370	-	-	-	-	-	-	-	-	-	-	-	-	-	-	-	-	-	-	-	-	-
		NY70	♀	+	-/-	140	185	149	148	118	113	173	146	303	-	-	-	-	-	-	-	-	-	-	-	-	-	-	-	-	-
		NY72	♀	+	-/-	166	192	204	462	-	-	-	-	-	-	-	-	-	-	-	-	-	-	-	-	-	-	-	-	-	-
		NY73	♀	+	-/-	113	200	193	195	160	135	137	216	172	189	190	152	182	163	140	167	217	182	216	201	243	198	181	189	160	232
		NY74	♀	+	-/-	149	192	202	273	-	-	-	-	-	-	-	-	-	-	-	-	-	-	-	-	-	-	-	-	-	-
		NY75	♀	+	+/-	535	-	-	-	-	-	-	-	-	-	-	-	-	-	-	-	-	-	-	-	-	-	-	-	-	-
		NY87	♀	+	+/-	126	141	111	171	167	234	391	-	-	-	-	-	-	-	-	-	-	-	-	-	-	-	-	-	-	-
		NY88	♀	+	+/-	103	141	167	208	323	-	-	-	-	-	-	-	-	-	-	-	-	-	-	-	-	-	-	-	-	-
		NY82	♀	+	-/-	105	133	142	140	114	175	161	165	139	183	106	137	143	152	155	133	120	118	162	137	164	181	196	155	162	152
		NY84	♀	+	-/-	119	104	118	163	138	125	133	134	127	131	148	103	126	120	128	109	131	118	156	101	130	136	123	141	117	114
		NY77	♀	+	-/-	119	100	109	116	106	107	126	147	157	124	126	164	141	123	213	296	-	-	-	-	-	-	-	-	-	-
		NY78	♀	+	-/-	126	120	115	119	133	124	141	113	131	162	106	129	122	111	141	135	112	162	133	126	107	176	119	140	92	108
		NY79	♀	+	+/-	142	160	197	146	132	128	159	171	202	223	225	229	192	160	191	150	233	176	176	164	204	158	158	209	125	148
		NY80	♀	+	+/-	120	103	106	135	162	152	197	181	202	200	196	233	284	-	-	-	-	-	-	-	-	-	-	-	-	-
		NY130	♀	+	+/-	119	600	-	-	-	-	-	-	-	-	-	-	-	-	-	-	-	-	-	-	-	-	-	-	-	-
		NY154	♀	+	+/+	153	120	114	119	164	179	203	122	129	165	191	412	-	-	-	-	-	-	-	-	-	-	-	-	-	-
		NY162	♀	+	+/+	125	145	144	149	135	107	161	162	171	103	154	117	127	122	126	129	156	132	154	148	350
		NY187	♀	+	+/+	104	154	169	260	-	-	-	-	-	-	-	-	-	-	-	-	-	-	-	-	-	-	-	-	-	-
		NY189	♀	+	+/+	157	167	224	205	215	208	159	204	307	-	-	-	-	-	-	-	-	-	-	-	-	-	-	-	-	-
		NY190	♀	+	+/+	126	157	171	179	151	216	220	223	205	219	198	154	155	187	150	169	197	136	164	165	150	188	163	156	189	199
		NY191	♀	+	-/-	115	153	135	167	158	311	-	-	-	-	-	-	-	-	-	-	-	-	-	-	-	-	-	-	-	-

[truncated: 3 more sheets: Sup_Fig_5, Sup_Fig_6, Sup_Fig_7]
